# Supplementary material for: COGNATE: comparative gene annotation characterizer
Source: BMC Genomics. 2017 Jul 17;18:535. doi: 10.1186/s12864-017-3870-8 (PMC5513398; doi:10.1186/s12864-017-3870-8)
Supplement: Supplementary file 1 — Parameter table. List of parameters recorded by COGNATE. The first sheet of this table contains all 296 parameters evaluated by COGNATE, including the output file in which to find them and explanatory comments. Sorting for parameters, the individual feature (‘of’) or the feature location (‘per’), and files allows to quickly find a parameter of interest. The second sheet contains a comparison of the values recorded by COGNATE when analyzing the latest annotation of the Apis mellifera genome (genome version 4.58, annotation release 1039) to those values given in the publications of the official gene sets version 1 [24] and 3.2 [25] and in the annotation report by NCBI11. As an addition, we included the results of GenomeTools’ ‘gt stat’ command applied to the annotation release 103 GFF file for comparison. (XLSX 43 kb) [file 12864_2017_3870_MOESM1_ESM.xlsx]

## Sheet: Parameter overview
Parameter	of	per	Representation / unit	Output file ID	Comment
Count	3n introns	assembly	#	ID(s): 01, 14	Introns with a length that is a multiple of 3
Count	strand-mix gene (protein-coding)s	annotation	#	ID(s): 01	Count of transcripts where a CDS/exon/intron differs from the transcripts strand
Count	overlapping representative transcripts	annotation	#	ID(s): 01	Only if there are any overlapping transcripts.
Count	analyzed types	annotation	#	ID(s): 01
Fraction	analyzed types	annotation	%	ID(s): 01
Length	CDSs	annotation	mean, median, standard deviation, minimum, maximum, sum	ID(s): 01	Individual length of all CDSs
GC content	CDSs	annotation	mean, median, standard deviation, minimum, maximum	ID(s): 01	Individual GC content of all CDSs
GC content (without ambiguity)	CDSs	annotation	mean, median, standard deviation, minimum, maximum	ID(s): 01	Individual GC content without ambiguity of all CDSs
CpG o/e	CDSs	annotation	mean, median, standard deviation, minimum, maximum	ID(s): 01	Individual CpG o/e ration of all CDSs (i.e., (CG dinucleotide count / CDS length) / (count of C bases / CDS length) * (count of G bases / CDS length))
Length	exons	annotation	mean, median, standard deviation, minimum, maximum, sum	ID(s): 01	individual lengths
GC content	exons	annotation	mean, median, standard deviation, minimum, maximum	ID(s): 01
GC content (without ambiguity)	exons	annotation	mean, median, standard deviation, minimum, maximum	ID(s): 01
CpG o/e	exons	annotation	mean, median, standard deviation, minimum, maximum	ID(s): 01
Length	introns	annotation	mean, median, standard deviation, minimum, maximum, sum	ID(s): 01	individual lengths
GC content	introns	annotation	mean, median, standard deviation, minimum, maximum	ID(s): 01
GC content (without ambiguity)	introns	annotation	mean, median, standard deviation, minimum, maximum	ID(s): 01
CpG o/e	introns	annotation	mean, median, standard deviation, minimum, maximum	ID(s): 01
Length	protein	annotation	mean, median, standard deviation, minimum, maximum, sum	ID(s): 01	individual lengths
Count	single CDS gene (protein-coding)	annotation	#	ID(s): 01
Count	single exon gene (protein-coding)	annotation	#	ID(s): 01
CpG o/e	representative transcripts	annotation	mean, median, standard deviation, minimum, maximum	ID(s): 01
Length	representative transcripts	annotation	mean, median, standard deviation, minimum, maximum, sum	ID(s): 01	individual, genomic lengths
GC content	representative transcripts	annotation	mean, median, standard deviation, minimum, maximum	ID(s): 01
GC content (without ambiguity)	representative transcripts	annotation	mean, median, standard deviation, minimum, maximum	ID(s): 01
Count	types	annotation	#	ID(s): 01
Ratio	overlapping representative transcripts	annotation	%	ID(s): 01	Only if there are any overlapping transcripts. Ratio = overlapping transcripts/total count of genes (non-isoformic transcripts)
Count	CDSs	scaffold	mean, median, standard deviation, minimum, maximum	ID(s): 01
Length (added)	CDSs	scaffold	mean, median, standard deviation, minimum, maximum	ID(s): 01
Coverage	CDSs	scaffold	mean, median, standard deviation, minimum, maximum	ID(s): 01	Added CDS length on scaffold / scaffold length
Count	exons	scaffold	mean, median, standard deviation, minimum, maximum	ID(s): 01
Length (added)	exons	scaffold	mean, median, standard deviation, minimum, maximum	ID(s): 01
Coverage	exons	scaffold	mean, median, standard deviation, minimum, maximum	ID(s): 01	Added exon length on scaffold / scaffold length
Count	introns	scaffold	mean, median, standard deviation, minimum, maximum	ID(s): 01
Length (added)	introns	scaffold	mean, median, standard deviation, minimum, maximum	ID(s): 01
Coverage	introns	scaffold	mean, median, standard deviation, minimum, maximum	ID(s): 01	Added intron length on scaffold / scaffold length
Length (added)	representative transcripts	scaffold	mean, median, standard deviation, minimum, maximum	ID(s): 01
Count	representative transcripts	scaffold	mean, median, standard deviation, minimum, maximum	ID(s): 01
Density	representative transcripts	scaffold	mean, median, standard deviation, minimum, maximum	ID(s): 01	Transcript count on scaffold / scaffold length
Coverage	representative transcripts	scaffold	mean, median, standard deviation, minimum, maximum	ID(s): 01	Added transcript length on scaffold / scaffold length
Count	alternative splice-forms	transcript	mean, median, standard deviation, minimum, maximum, sum	ID(s): 01
Length (added)	CDSs	transcript	mean, median, standard deviation, minimum, maximum	ID(s): 01
Length (median)	CDSs	transcript	mean, median, standard deviation, minimum, maximum	ID(s): 01
Length (mean)	CDSs	transcript	mean, median, standard deviation, minimum, maximum	ID(s): 01
GC content (median)	CDSs	transcript	mean, median, standard deviation, minimum, maximum	ID(s): 01
GC content (median, without ambiguity)	CDSs	transcript	mean, median, standard deviation, minimum, maximum	ID(s): 01
GC content (mean)	CDSs	transcript	mean, median, standard deviation, minimum, maximum	ID(s): 01
GC content (mean, without ambiguity)	CDSs	transcript	mean, median, standard deviation, minimum, maximum	ID(s): 01
CpG o/e (median)	CDSs	transcript	mean, median, standard deviation, minimum, maximum	ID(s): 01
Count	CDSs	transcript	mean, median, standard deviation, minimum, maximum	ID(s): 01
Coverage	CDSs	transcript	mean, median, standard deviation, minimum, maximum	ID(s): 01	Added CDS length on transcript / genomic transcript length
Density	CDSs	transcript	mean, median, standard deviation, minimum, maximum	ID(s): 01	CDS count on transcript / genomic transcript length
Length (added)	exons	transcript	mean, median, standard deviation, minimum, maximum	ID(s): 01
Length (median)	exons	transcript	mean, median, standard deviation, minimum, maximum	ID(s): 01
Length (mean)	exons	transcript	mean, median, standard deviation, minimum, maximum	ID(s): 01
GC content (median)	exons	transcript	mean, median, standard deviation, minimum, maximum	ID(s): 01
GC content (median, without ambiguity)	exons	transcript	mean, median, standard deviation, minimum, maximum	ID(s): 01
GC content (mean)	exons	transcript	mean, median, standard deviation, minimum, maximum	ID(s): 01
GC content (mean, without ambiguity)	exons	transcript	mean, median, standard deviation, minimum, maximum	ID(s): 01
CpG o/e (median)	exons	transcript	mean, median, standard deviation, minimum, maximum	ID(s): 01
Count	exons	transcript	mean, median, standard deviation, minimum, maximum	ID(s): 01
Coverage	exons	transcript	mean, median, standard deviation, minimum, maximum	ID(s): 01	Added exon length on transcript / genomic transcript length
Density	exons	transcript	mean, median, standard deviation, minimum, maximum	ID(s): 01	Exon count on transcript / genomic transcript length
Length (added)	introns	transcript	mean, median, standard deviation, minimum, maximum	ID(s): 01
Length (median)	introns	transcript	mean, median, standard deviation, minimum, maximum	ID(s): 01
Length (mean)	introns	transcript	mean, median, standard deviation, minimum, maximum	ID(s): 01
GC content (median)	introns	transcript	mean, median, standard deviation, minimum, maximum	ID(s): 01
GC content (median, without ambiguity)	introns	transcript	mean, median, standard deviation, minimum, maximum	ID(s): 01
GC content (mean)	introns	transcript	mean, median, standard deviation, minimum, maximum	ID(s): 01
GC content (mean, without ambiguity)	introns	transcript	mean, median, standard deviation, minimum, maximum	ID(s): 01
CpG o/e (median)	introns	transcript	mean, median, standard deviation, minimum, maximum	ID(s): 01
Count	introns	transcript	mean, median, standard deviation, minimum, maximum	ID(s): 01
Coverage	introns	transcript	mean, median, standard deviation, minimum, maximum	ID(s): 01	Added intron length on transcript / genomic transcript length
Density	introns	transcript	mean, median, standard deviation, minimum, maximum	ID(s): 01	Intron count on transcript / genomic transcript length
Count	genes (protein-coding)	annotation	#	ID(s): 01, 14	Equivalent to the count of analyzed transcripts
Count	3n+1 introns	assembly	#	ID(s): 01, 14	Introns with a length that is a multiple of 3 + 1 base
Count	3n+2 introns	assembly	#	ID(s): 01, 14	Introns with a length that is a multiple of 3 + 2 bases
GC content	assembly	assembly	%	ID(s): 01, 14	G and C nucleotide count / assembly size
GC content (without ambiguity)	assembly	assembly	%	ID(s): 01, 14	G and C nucleotide count / assembly size – NRYKMBDHV bases
Size	assembly	assembly	bp	ID(s): 01, 14	Added length of scaffolds
Size (without Ns)	assembly	assembly	bp	ID(s): 01, 14	Added length of scaffolds – total number of Ns
N content	assembly	assembly	%	ID(s): 01, 14	N count / assembly size
CpG o/e	assembly	assembly	ratio	ID(s): 01, 14	(CG dinucleotide count / assembly size) / (count of C bases / assembly size) * (count of G bases / assembly size)
CpG o/e (without Ns)	assembly	assembly	ratio	ID(s): 01, 14	(CG dinucleotide count / assembly size – Ns) / (count of C bases / assembly size – Ns) * (count of G bases / assembly size – Ns)
N50	assembly	assembly	bp	ID(s): 01, 14	Length of the smallest scaffold in the set that contains the fewest (largest) scaffolds whose combined length represents at least 50% of the assembly
L50	assembly	assembly	#	ID(s): 01, 14	Count of scaffolds in N50
N75	assembly	assembly	bp	ID(s): 01, 14	Length of the smallest scaffold in the set that contains the fewest (largest) scaffolds whose combined length represents at least 75% of the assembly
L75	assembly	assembly	#	ID(s): 01, 14	Count of scaffolds in N75
N90	assembly	assembly	bp	ID(s): 01, 14	Length of the smallest scaffold in the set that contains the fewest (largest) scaffolds whose combined length represents at least 90% of the assembly
L90	assembly	assembly	#	ID(s): 01, 14	Count of scaffolds in N90
L90pcG	assembly	assembly	#	ID(s): 01, 14	Smallest possible count of scaffolds required to find 90% of the analyzed genes
Ratio	deviation from expected 3n intron number	assembly	ratio	ID(s): 01, 14	(Count of 3n introns – (count of introns / 3) / count of introns)
Ratio	excess 3n introns	assembly	ratio	ID(s): 01, 14	(Count of 3n introns – (count of 3n+1 introns + count of 3n+2 introns) / 2) / count of introns
Count	G and C bases	assembly	#	ID(s): 01, 14
Length	scaffold	scaffold	bp	ID(s): 02
Length (without Ns)	scaffold	scaffold	bp	ID(s): 02
GC content	scaffold	scaffold	%	ID(s): 02
GC content (without ambiguity)	scaffold	scaffold	%	ID(s): 02
Transcripts on + : - strand	scaffold	annotation	% : %	ID(s): 03	Percentage of all transcripts on + strand and percentage of all transcripts on – strand (normalization against total count of non-isoform transcripts).
Length (added)	representative transcripts	scaffold	bp	ID(s): 03
Count	representative transcripts	scaffold	total count	ID(s): 03
Density	representative transcripts	scaffold	ratio	ID(s): 03
Coverage	representative transcripts	scaffold	ratio	ID(s): 03
Count	CDSs	scaffold	#	ID(s): 04
Length (added)	CDSs	scaffold	bp	ID(s): 04
Coverage	CDSs	scaffold	ratio	ID(s): 04
Density	CDSs	scaffold	ratio	ID(s): 04
Count	exons	scaffold	#	ID(s): 05
Length (added)	exons	scaffold	bp	ID(s): 05
Density	exons	scaffold	ratio	ID(s): 05
Coverage	exons	scaffold	ratio	ID(s): 05
Count	introns	scaffold	#	ID(s): 06
Length (added)	introns	scaffold	bp	ID(s): 06
Density	introns	scaffold	ratio	ID(s): 06
Coverage	introns	scaffold	ratio	ID(s): 06
Strand	representative transcripts	annotation	+ or -	ID(s): 07
Length	protein	transcript	aa	ID(s): 07
Length	representative transcripts	transcript	bp	ID(s): 07
GC content	representative transcripts	transcript	%	ID(s): 07
GC content (without ambiguity)	representative transcripts	transcript	%	ID(s): 07
CpG o/e	representative transcripts	transcript	ratio	ID(s): 07
Count	alternative splice-forms	transcript	#	ID(s): 07
Count	CDSs	transcript	#	ID(s): 08
Length (added)	CDSs	transcript	bp	ID(s): 08
Length (median)	CDSs	transcript	bp	ID(s): 08
Length (mean)	CDSs	transcript	bp	ID(s): 08
GC content (median)	CDSs	transcript	%	ID(s): 08
GC content (median, without ambiguity)	CDSs	transcript	%	ID(s): 08
GC content (mean)	CDSs	transcript	%	ID(s): 08
GC content (mean, without ambiguity)	CDSs	transcript	%	ID(s): 08
CpG o/e (median)	CDSs	transcript	ratio	ID(s): 08
Coverage	CDSs	transcript	ratio	ID(s): 08
Density	CDSs	transcript	ratio	ID(s): 08
Count	exons	transcript	#	ID(s): 09
Length (added)	exons	transcript	bp	ID(s): 09
Length (median)	exons	transcript	bp	ID(s): 09
Length (mean)	exons	transcript	bp	ID(s): 09
GC content (median)	exons	transcript	%	ID(s): 09
GC content (median, without ambiguity)	exons	transcript	%	ID(s): 09
GC content (mean)	exons	transcript	%	ID(s): 09
GC content (mean, without ambiguity)	exons	transcript	%	ID(s): 09
CpG o/e (median)	exons	transcript	ratio	ID(s): 09
Coverage	exons	transcript	ratio	ID(s): 09
Density	exons	transcript	ratio	ID(s): 09
Count	introns	transcript	#	ID(s): 10
Length (added)	introns	transcript	bp	ID(s): 10
Length (median)	introns	transcript	bp	ID(s): 10
Length (mean)	introns	transcript	bp	ID(s): 10
GC content (median)	introns	transcript	%	ID(s): 10
GC content (median, without ambiguity)	introns	transcript	%	ID(s): 10
GC content (mean)	introns	transcript	%	ID(s): 10
GC content (mean, without ambiguity)	introns	transcript	%	ID(s): 10
CpG o/e (median)	introns	transcript	ratio	ID(s): 10
Coverage	introns	transcript	ratio	ID(s): 10
Density	introns	transcript	ratio	ID(s): 10
Strand	CDSs	annotation	+ or - or +! or -!	ID(s): 11	! indicates a conflict: CDS strand differs from transcript strand
Length	CDSs	CDS	bp	ID(s): 11
GC content	CDSs	CDS	%	ID(s): 11
GC content (without ambiguity)	CDSs	CDS	%	ID(s): 11
CpG o/e	CDSs	CDS	ratio	ID(s): 11
Strand	exons	annotation	+ or - or +! or -!	ID(s): 12	! indicates a conflict: exon strand differs from transcript strand
Length	exons	exon	bp	ID(s): 12
GC content	exons	exon	%	ID(s): 12
GC content (without ambiguity)	exons	exon	%	ID(s): 12
CpG o/e	exons	exon	ratio	ID(s): 12
Strand	introns	annotation	+ or - or +! or -!	ID(s): 13	! indicates a conflict: intron strand differs from transcript strand
Length	introns	intron	bp	ID(s): 13
GC content	introns	intron	%	ID(s): 13
GC content (without ambiguity)	introns	intron	%	ID(s): 13
CpG o/e	introns	intron	ratio	ID(s): 13
Count	CDSs (analyzed)	annotation	#	ID(s): 14
Count	exons (analyzed)	annotation	#	ID(s): 14
Count	introns (analyzed)	annotation	#	ID(s): 14
Count	scaffolds	assembly	#	ID(s): 14
Length (mean)	scaffold	assembly	bp	ID(s): 15
Length (mean, without Ns)	scaffold	assembly	bp	ID(s): 15
GC content (mean)	scaffold	assembly	%	ID(s): 15
GC content (mean, without ambiguity)	scaffold	assembly	%	ID(s): 15
Count (mean)	CDSs	scaffold	#	ID(s): 15
Length (added, mean)	CDSs	scaffold	bp	ID(s): 15
Coverage (mean)	CDSs	scaffold	ratio	ID(s): 15
Density (mean)	CDSs	scaffold	ratio	ID(s): 15
Count (mean)	exons	scaffold	#	ID(s): 15
Length (added, mean)	exons	scaffold	bp	ID(s): 15
Coverage (mean)	exons	scaffold	ratio	ID(s): 15
Density (mean)	exons	scaffold	ratio	ID(s): 15
Count (mean)	introns	scaffold	#	ID(s): 15
Length (added, mean)	introns	scaffold	bp	ID(s): 15
Coverage (mean)	introns	scaffold	ratio	ID(s): 15
Density (mean)	introns	scaffold	ratio	ID(s): 15
Length (added, mean)	representative transcripts	scaffold	bp	ID(s): 15
Coverage (mean)	representative transcripts	scaffold	ratio	ID(s): 15
Density (mean)	representative transcripts	scaffold	ratio	ID(s): 15
Count (mean)	representative transcripts	scaffold	#	ID(s): 15
Length (median)	scaffold	assembly	bp	ID(s): 16
Length (median, without Ns)	scaffold	assembly	bp	ID(s): 16
GC content (median)	scaffold	assembly	%	ID(s): 16
GC content (median, without ambiguity)	scaffold	assembly	%	ID(s): 16
Count (median)	CDSs	scaffold	#	ID(s): 16
Length (added, median)	CDSs	scaffold	bp	ID(s): 16
Coverage (median)	CDSs	scaffold	ratio	ID(s): 16
Density (median)	CDSs	scaffold	ratio	ID(s): 16
Count (median)	exons	scaffold	#	ID(s): 16
Length (added, median)	exons	scaffold	bp	ID(s): 16
Coverage (median)	exons	scaffold	ratio	ID(s): 16
Density (median)	exons	scaffold	ratio	ID(s): 16
Count (median)	introns	scaffold	#	ID(s): 16
Length (added, median)	introns	scaffold	bp	ID(s): 16
Coverage (median)	introns	scaffold	ratio	ID(s): 16
Density (median)	introns	scaffold	ratio	ID(s): 16
Length (added, median)	representative transcripts	scaffold	bp	ID(s): 16
Coverage (median)	representative transcripts	scaffold	ratio	ID(s): 16
Density (median)	representative transcripts	scaffold	ratio	ID(s): 16
Count (median)	representative transcripts	scaffold	#	ID(s): 16
Length (mean)	CDSs	annotation	bp	ID(s): 17
GC content (mean)	CDSs	annotation	%	ID(s): 17
GC content (mean, without ambiguity)	CDSs	annotation	%	ID(s): 17
Length (mean)	exons	annotation	bp	ID(s): 17
GC content (mean)	exons	annotation	%	ID(s): 17
GC content (mean, without ambiguity)	exons	annotation	%	ID(s): 17
Length (mean)	introns	annotation	bp	ID(s): 17
GC content (mean)	introns	annotation	%	ID(s): 17
GC content (mean, without ambiguity)	introns	annotation	%	ID(s): 17
Length (mean)	protein	annotation	aa	ID(s): 17
Length (genomic, mean)	representative transcripts	annotation	bp	ID(s): 17
GC content (mean)	representative transcripts	annotation	%	ID(s): 17
GC content (mean, without ambiguity)	representative transcripts	annotation	%	ID(s): 17
CpG o/e (mean)	representative transcripts	annotation	ratio	ID(s): 17
Count (mean)	alternative splice-forms	transcript	#	ID(s): 17
Count (mean)	CDSs	transcript	#	ID(s): 17
Length (added, mean)	CDSs	transcript	bp	ID(s): 17
Length (mean of medians)	CDSs	transcript	bp	ID(s): 17
GC content (mean of medians)	CDSs	transcript	%	ID(s): 17
GC content (mean of medians, without ambiguity)	CDSs	transcript	%	ID(s): 17
CpG o/e (mean of medians)	CDSs	transcript	ratio	ID(s): 17
Coverage (mean)	CDSs	transcript	ratio	ID(s): 17
Density (mean)	CDSs	transcript	ratio	ID(s): 17
Count (mean)	exons	transcript	#	ID(s): 17
Length (added, mean)	exons	transcript	bp	ID(s): 17
Length (mean of medians)	exons	transcript	bp	ID(s): 17
GC content (mean of medians)	exons	transcript	%	ID(s): 17
GC content (mean of medians, without ambiguity)	exons	transcript	%	ID(s): 17
CpG o/e (mean of medians)	exons	transcript	ratio	ID(s): 17
Coverage (mean)	exons	transcript	ratio	ID(s): 17
Density (mean)	exons	transcript	ratio	ID(s): 17
Count (mean)	introns	transcript	#	ID(s): 17
Length (added, mean)	introns	transcript	bp	ID(s): 17
Length (mean of medians)	introns	transcript	bp	ID(s): 17
GC content (mean of medians)	introns	transcript	%	ID(s): 17
GC content (mean of medians, without ambiguity)	introns	transcript	%	ID(s): 17
CpG o/e (mean of medians)	introns	transcript	ratio	ID(s): 17
Coverage (mean)	introns	transcript	ratio	ID(s): 17
Density (mean)	introns	transcript	ratio	ID(s): 17
Length (median)	CDSs	annotation	bp	ID(s): 18
GC content (median)	CDSs	annotation	%	ID(s): 18
GC content (median, without ambiguity)	CDSs	annotation	%	ID(s): 18
Length (median)	exons	annotation	bp	ID(s): 18
GC content (median)	exons	annotation	%	ID(s): 18
GC content (median, without ambiguity)	exons	annotation	%	ID(s): 18
Length (median)	introns	annotation	bp	ID(s): 18
GC content (median)	introns	annotation	%	ID(s): 18
GC content (median, without ambiguity)	introns	annotation	%	ID(s): 18
Length (median)	protein	annotation	aa	ID(s): 18
Length (genomic, median)	representative transcripts	annotation	bp	ID(s): 18
GC content (median)	representative transcripts	annotation	%	ID(s): 18
GC content (median, without ambiguity)	representative transcripts	annotation	%	ID(s): 18
CpG o/e (median)	representative transcripts	annotation	ratio	ID(s): 18
Count (median)	alternative splice-forms	transcript	#	ID(s): 18
Count (median)	CDSs	transcript	#	ID(s): 18
Length (added, median)	CDSs	transcript	bp	ID(s): 18
Length (median of medians)	CDSs	transcript	bp	ID(s): 18
GC content (median of medians)	CDSs	transcript	%	ID(s): 18
GC content (median of medians, without ambiguity)	CDSs	transcript	%	ID(s): 18
CpG o/e (median of medians)	CDSs	transcript	ratio	ID(s): 18
Coverage (median)	CDSs	transcript	ratio	ID(s): 18
Density (median)	CDSs	transcript	ratio	ID(s): 18
Count (median)	exons	transcript	#	ID(s): 18
Length (added, median)	exons	transcript	bp	ID(s): 18
Length (median of medians)	exons	transcript	bp	ID(s): 18
GC content (median of medians)	exons	transcript	%	ID(s): 18
GC content (median of medians, without ambiguity)	exons	transcript	%	ID(s): 18
CpG o/e (median of medians)	exons	transcript	ratio	ID(s): 18
Coverage (median)	exons	transcript	ratio	ID(s): 18
Density (median)	exons	transcript	ratio	ID(s): 18
Count (median)	introns	transcript	#	ID(s): 18
Length (added, median)	introns	transcript	bp	ID(s): 18
Length (median of medians)	introns	transcript	bp	ID(s): 18
GC content (median of medians)	introns	transcript	%	ID(s): 18
GC content (median of medians, without ambiguity)	introns	transcript	%	ID(s): 18
CpG o/e (median of medians)	introns	transcript	ratio	ID(s): 18
Coverage (median)	introns	transcript	ratio	ID(s): 18
Density (median)	introns	transcript	ratio	ID(s): 18
Size	CDSs	annotation	Mb	ID(s): 19	Total added length of all CDSs (of one transcript per gene)
Size	CDSs	annotation	%	ID(s): 19	Total added length of all CDSs (of one transcript per gene) relative to assembly size
Size	introns	annotation	Mb	ID(s): 19	Total added length of all introns (of one transcript per gene)
Size	introns	annotation	%	ID(s): 19	Total added length of all introns (of one transcript per gene) relative to assembly size
Size	assembly	assembly	Mb	ID(s): 19

## Sheet: Comparisons (Apis mellifera, gt)
Parameter	COGNATE result: Assembly 4.5, annotation release 103	Elsik et al. 2014: Assembly 4.5, OGS 3.2	Weinstock et al. 2006: Assembly 4.0, OGS 1	NCBI Annotation release 103	GenomeTools ('gt stat') result: Assembly 4.5, annotation release 103
Count of 3n introns per assembly [#]	21642
Count of 3n+1 introns per assembly [#]	22148
Count of 3n+2 introns per assembly [#]	21753
GC content of assembly [%]	29.93		33
GC content (without ambiguity) of assembly [%]	32.69
Size of assembly [bp]	250287000	250271000	236000000		250287000
Size (without Ns) of assembly [bp]	229121901	229734000
N content of assembly [%]	8.46
CpG o/e of assembly [ratio]	1.811		1.67
CpG o/e (without Ns) of assembly [ratio]	1.658
N50 of assembly [bp]	13219345	997000	362000
L50 of assembly [#]	8
N75 of assembly [bp]	10288499
L75 of assembly [#]	13
N90 of assembly [bp]	147519
L90 of assembly [#]	38
L90pcG of assembly [#]	30
Ratio of deviation from expected 3n intron number per assembly [ratio]	-0.003
Ratio of excess 3n introns per assembly [ratio]	-0.005
Count of G and C bases per assembly [#]	74911374
Count of protein-coding genes per annotation [#]	10733	15314	10157	10728	10746
Count of analyzed types per annotation [#]	Transcripts: 10733 Introns: 65543 Exons: 76276 CDSs: 71491
Fraction of analyzed types per annotation [%]	Transcripts: 47.82 % Introns: 100.00 % Exons: 37.95% CDSs: 38.27 %
Length of CDSs per annotation [mean, median, standard deviation, minimum, maximum, sum]	multiple values, please check the summary file
GC content of CDSs per annotation [mean, median, standard deviation, minimum, maximum]	multiple values, please check the summary file
GC content (without ambiguity) of CDSs per annotation [mean, median, standard deviation, minimum, maximum]	multiple values, please check the summary file
CpG o/e of CDSs per annotation [mean, median, standard deviation, minimum, maximum]	multiple values, please check the summary file
Count of CDSs per scaffold [mean, median, standard deviation, minimum, maximum]	multiple values, please check the summary file
Length (added) of CDSs per scaffold [mean, median, standard deviation, minimum, maximum]	multiple values, please check the summary file
Coverage of CDSs per scaffold [mean, median, standard deviation, minimum, maximum]	multiple values, please check the summary file
Length (added) of CDSs per transcript [mean, median, standard deviation, minimum, maximum]	multiple values, please check the summary file
Length (median) of CDSs per transcript [mean, median, standard deviation, minimum, maximum]	multiple values, please check the summary file
Length (mean) of CDSs per transcript [mean, median, standard deviation, minimum, maximum]	multiple values, please check the summary file
GC content (median) of CDSs per transcript [mean, median, standard deviation, minimum, maximum]	multiple values, please check the summary file
GC content (median, without ambiguity) of CDSs per transcript [mean, median, standard deviation, minimum, maximum]	multiple values, please check the summary file
GC content (mean) of CDSs per transcript [mean, median, standard deviation, minimum, maximum]	multiple values, please check the summary file
GC content (mean, without ambiguity) of CDSs per transcript [mean, median, standard deviation, minimum, maximum]	multiple values, please check the summary file
CpG o/e (median) of CDSs per transcript [mean, median, standard deviation, minimum, maximum]	multiple values, please check the summary file
Count of CDSs per transcript [mean, median, standard deviation, minimum, maximum]	multiple values, please check the summary file
Coverage of CDSs per transcript [mean, median, standard deviation, minimum, maximum]	multiple values, please check the summary file
Density of CDSs per transcript [mean, median, standard deviation, minimum, maximum]	multiple values, please check the summary file
Length of exons per annotation [mean, median, standard deviation, minimum, maximum, sum]	multiple values, please check the summary file
GC content of exons per annotation [mean, median, standard deviation, minimum, maximum]	multiple values, please check the summary file
GC content (without ambiguity) of exons per annotation [mean, median, standard deviation, minimum, maximum]	multiple values, please check the summary file
CpG o/e of exons per annotation [mean, median, standard deviation, minimum, maximum]	multiple values, please check the summary file
Count of exons per scaffold [mean, median, standard deviation, minimum, maximum]	multiple values, please check the summary file
Length (added) of exons per scaffold [mean, median, standard deviation, minimum, maximum]	multiple values, please check the summary file
Coverage of exons per scaffold [mean, median, standard deviation, minimum, maximum]	multiple values, please check the summary file
Length (added) of exons per transcript [mean, median, standard deviation, minimum, maximum]	multiple values, please check the summary file
Length (median) of exons per transcript [mean, median, standard deviation, minimum, maximum]	multiple values, please check the summary file
Length (mean) of exons per transcript [mean, median, standard deviation, minimum, maximum]	multiple values, please check the summary file
GC content (median) of exons per transcript [mean, median, standard deviation, minimum, maximum]	multiple values, please check the summary file
GC content (median, without ambiguity) of exons per transcript [mean, median, standard deviation, minimum, maximum]	multiple values, please check the summary file
GC content (mean) of exons per transcript [mean, median, standard deviation, minimum, maximum]	multiple values, please check the summary file
GC content (mean, without ambiguity) of exons per transcript [mean, median, standard deviation, minimum, maximum]	multiple values, please check the summary file
CpG o/e (median) of exons per transcript [mean, median, standard deviation, minimum, maximum]	multiple values, please check the summary file
Count of exons per transcript [mean, median, standard deviation, minimum, maximum]	multiple values, please check the summary file
Coverage of exons per transcript [mean, median, standard deviation, minimum, maximum]	multiple values, please check the summary file
Density of exons per transcript [mean, median, standard deviation, minimum, maximum]	multiple values, please check the summary file
Length of introns per annotation [mean, median, standard deviation, minimum, maximum, sum]	multiple values, please check the summary file
GC content of introns per annotation [mean, median, standard deviation, minimum, maximum]	multiple values, please check the summary file
GC content (without ambiguity) of introns per annotation [mean, median, standard deviation, minimum, maximum]	multiple values, please check the summary file
CpG o/e of introns per annotation [mean, median, standard deviation, minimum, maximum]	multiple values, please check the summary file
Count of introns per scaffold [mean, median, standard deviation, minimum, maximum]	multiple values, please check the summary file
Length (added) of introns per scaffold [mean, median, standard deviation, minimum, maximum]	multiple values, please check the summary file
Coverage of introns per scaffold [mean, median, standard deviation, minimum, maximum]	multiple values, please check the summary file
Length (added) of introns per transcript [mean, median, standard deviation, minimum, maximum]	multiple values, please check the summary file
Length (median) of introns per transcript [mean, median, standard deviation, minimum, maximum]	multiple values, please check the summary file
Length (mean) of introns per transcript [mean, median, standard deviation, minimum, maximum]	multiple values, please check the summary file
GC content (median) of introns per transcript [mean, median, standard deviation, minimum, maximum]	multiple values, please check the summary file
GC content (median, without ambiguity) of introns per transcript [mean, median, standard deviation, minimum, maximum]	multiple values, please check the summary file
GC content (mean) of introns per transcript [mean, median, standard deviation, minimum, maximum]	multiple values, please check the summary file
GC content (mean, without ambiguity) of introns per transcript [mean, median, standard deviation, minimum, maximum]	multiple values, please check the summary file
CpG o/e (median) of introns per transcript [mean, median, standard deviation, minimum, maximum]	multiple values, please check the summary file
Count of introns per transcript [mean, median, standard deviation, minimum, maximum]	multiple values, please check the summary file
Coverage of introns per transcript [mean, median, standard deviation, minimum, maximum]	multiple values, please check the summary file
Density of introns per transcript [mean, median, standard deviation, minimum, maximum]	multiple values, please check the summary file
Length of protein per annotation [mean, median, standard deviation, minimum, maximum, sum]	multiple values, please check the summary file
Count of single CDS gene per annotation [#]	752	2059	795
Count of single exon gene per annotation [#]	494
CpG o/e of transcript per annotation [mean, median, standard deviation, minimum, maximum]	multiple values, please check the summary file
Length (added) of transcript per scaffold [mean, median, standard deviation, minimum, maximum]	multiple values, please check the summary file
Length of transcripts per annotation [mean, median, standard deviation, minimum, maximum, sum]	multiple values, please check the summary file
GC content of transcripts per annotation [mean, median, standard deviation, minimum, maximum]	multiple values, please check the summary file
GC content (without ambiguity) of transcripts per annotation [mean, median, standard deviation, minimum, maximum]	multiple values, please check the summary file
Count of transcripts per scaffold [mean, median, standard deviation, minimum, maximum]	multiple values, please check the summary file
Density of transcripts per scaffold [mean, median, standard deviation, minimum, maximum]	multiple values, please check the summary file
Coverage of transcripts per scaffold [mean, median, standard deviation, minimum, maximum]	multiple values, please check the summary file
Count of types per annotation [#]	Type: Scaffolds 5321 Type: gene 14074 Child Type: mRNA 22443 Child Type: exon 105 Child Type: transcript 1298 Child Type: primary_transcript 254 Child Type: CDS 13 Child Type: tRNA 209 Child Type: ncRNA 5013 Type: mRNA 22443 Child Type: intron 65543 Child Type: exon 200992 Child Type: CDS 186815 Type: ncRNA 5013 Child Type: exon 19593 Type: primary_transcript 254 Child Type: exon 254 Type: rRNA 2…			Genes and pseudogenes 14050 Protein-coding 10728 Non-coding 3288 Pseudogenes 34 genes with variants 5228 MRNAs 22438 Other RNAs 6515 CDSs 22438	genes: 14074 protein-coding genes: 10746 mRNAs: 22443 protein-coding mRNAs: 22443 exons: 230861 CDSs: 186828 ncRNAs: 5013 primary_transcripts: 254 rRNAs: 2 regions: 5322 tRNAs: 228 Transcripts: 1298
Length of scaffold per scaffold [bp]	Data of individual sequences – please check the respective file
Length (without Ns) of scaffold per scaffold [bp]	Data of individual sequences – please check the respective file
GC content of scaffold per scaffold [%]	Data of individual sequences – please check the respective file
GC content (without ambiguity) of scaffold per scaffold [%]	Data of individual sequences – please check the respective file
Length (added) of transcript per scaffold [bp]	Data of individual sequences – please check the respective file
Count of transcripts per scaffold [total count]	Data of individual sequences – please check the respective file
Density of transcripts per scaffold [ratio]	Data of individual sequences – please check the respective file
Coverage of transcripts per scaffold [ratio]	Data of individual sequences – please check the respective file
Count of CDSs per scaffold [#]	Data of individual sequences – please check the respective file
Length (added) of CDSs per scaffold [bp]	Data of individual sequences – please check the respective file
Coverage of CDSs per scaffold [ratio]	Data of individual sequences – please check the respective file
Density of CDSs per scaffold [ratio]	Data of individual sequences – please check the respective file
Count of exons per scaffold [#]	Data of individual sequences – please check the respective file
Length (added) of exons per scaffold [bp]	Data of individual sequences – please check the respective file
Density of exons per scaffold [ratio]	Data of individual sequences – please check the respective file
Coverage of exons per scaffold [ratio]	Data of individual sequences – please check the respective file
Count of introns per scaffold [#]	Data of individual sequences – please check the respective file
Length (added) of introns per scaffold [bp]	Data of individual sequences – please check the respective file
Density of introns per scaffold [ratio]	Data of individual sequences – please check the respective file
Coverage of introns per scaffold [ratio]	Data of individual sequences – please check the respective file
Length of protein per transcript [aa]	Data of individual sequences – please check the respective file
Length of transcript per transcript [bp]	Data of individual sequences – please check the respective file
GC content of transcript per transcript [%]	Data of individual sequences – please check the respective file
GC content (without ambiguity) of transcript per transcript [%]	Data of individual sequences – please check the respective file
CpG o/e of transcript per transcript [ratio]	Data of individual sequences – please check the respective file
Count of CDSs per transcript [#]	Data of individual sequences – please check the respective file
Length (added) of CDSs per transcript [bp]	Data of individual sequences – please check the respective file
Length (median) of CDSs per transcript [bp]	Data of individual sequences – please check the respective file
Length (mean) of CDSs per transcript [bp]	Data of individual sequences – please check the respective file
GC content (median) of CDSs per transcript [%]	Data of individual sequences – please check the respective file
GC content (median, without ambiguity) of CDSs per transcript [%]	Data of individual sequences – please check the respective file
GC content (mean) of CDSs per transcript [%]	Data of individual sequences – please check the respective file
GC content (mean, without ambiguity) of CDSs per transcript [%]	Data of individual sequences – please check the respective file
CpG o/e (median) of CDSs per transcript [ratio]	Data of individual sequences – please check the respective file
Coverage of CDSs per transcript [ratio]	Data of individual sequences – please check the respective file
Density of CDSs per transcript [ratio]	Data of individual sequences – please check the respective file
Count of exons per transcript [#]	Data of individual sequences – please check the respective file
Length (added) of exons per transcript [bp]	Data of individual sequences – please check the respective file
Length (median) of exons per transcript [bp]	Data of individual sequences – please check the respective file
Length (mean) of exons per transcript [bp]	Data of individual sequences – please check the respective file
GC content (median) of exons per transcript [%]	Data of individual sequences – please check the respective file
GC content (median, without ambiguity) of exons per transcript [%]	Data of individual sequences – please check the respective file
GC content (mean) of exons per transcript [%]	Data of individual sequences – please check the respective file
GC content (mean, without ambiguity) of exons per transcript [%]	Data of individual sequences – please check the respective file
CpG o/e (median) of exons per transcript [ratio]	Data of individual sequences – please check the respective file
Coverage of exons per transcript [ratio]	Data of individual sequences – please check the respective file
Density of exons per transcript [ratio]	Data of individual sequences – please check the respective file
Count of introns per transcript [#]	Data of individual sequences – please check the respective file
Length (added) of introns per transcript [bp]	Data of individual sequences – please check the respective file
Length (median) of introns per transcript [bp]	Data of individual sequences – please check the respective file
Length (mean) of introns per transcript [bp]	Data of individual sequences – please check the respective file
GC content (median) of introns per transcript [%]	Data of individual sequences – please check the respective file
GC content (median, without ambiguity) of introns per transcript [%]	Data of individual sequences – please check the respective file
GC content (mean) of introns per transcript [%]	Data of individual sequences – please check the respective file
GC content (mean, without ambiguity) of introns per transcript [%]	Data of individual sequences – please check the respective file
CpG o/e (median) of introns per transcript [ratio]	Data of individual sequences – please check the respective file
Coverage of introns per transcript [ratio]	Data of individual sequences – please check the respective file
Density of introns per transcript [ratio]	Data of individual sequences – please check the respective file
Length of CDSs per CDS [bp]	Data of individual sequences – please check the respective file
GC content of CDSs per CDS [%]	Data of individual sequences – please check the respective file
GC content (without ambiguity) of CDSs per CDS [%]	Data of individual sequences – please check the respective file
CpG o/e of CDSs per CDS [ratio]	Data of individual sequences – please check the respective file
Length of exons per exon [bp]	Data of individual sequences – please check the respective file
GC content of exons per exon [%]	Data of individual sequences – please check the respective file
GC content (without ambiguity) of exons per exon [%]	Data of individual sequences – please check the respective file
CpG o/e of exons per exon [ratio]	Data of individual sequences – please check the respective file
Length of introns per intron [bp]	Data of individual sequences – please check the respective file
GC content of introns per intron [%]	Data of individual sequences – please check the respective file
GC content (without ambiguity) of introns per intron [%]	Data of individual sequences – please check the respective file
CpG o/e of introns per intron [ratio]	Data of individual sequences – please check the respective file
Count of CDSs per annotation [#]	71491			22438
Count of exons per annotation [#]	76276			90134
Count of introns per annotation [#]	65543	66212		76158
Count of scaffolds per assembly [#]	5321	5644
Count (mean) of alternative spliceforms per transcript	1.091			2.08
Count (mean) of CDSs per scaffold [#]	13.4356
Length (added, mean) of CDSs per scaffold [bp]	3386.54
Coverage (mean) of CDSs per scaffold [ratio]	0.04817
Density (mean) of CDSs per scaffold [ratio]	0.00016
Count (mean) of exons per scaffold [#]	14.3349
Length (added, mean) of exons per scaffold [bp]	5174.4
Coverage (mean) of exons per scaffold [ratio]	0.0555
Density (mean) of exons per scaffold [ratio]	0.00016
Count (mean) of introns per scaffold [#]	12.3178
Length (added, mean) of introns per scaffold [bp]	22316.5
Coverage (mean) of introns per scaffold [ratio]	0.02971
Density (mean) of introns per scaffold [ratio]	9e-05
Length (mean) of scaffold per assembly [bp]	47037.6
Length (mean, without Ns) of scaffold per assembly [bp]	43059.9
GC content (mean) of scaffold per assembly [%]	28.6449
GC content (mean, without ambiguity) of scaffold per assembly [%]	NA
Length (added, mean) of transcript per scaffold [bp]	27466.3
Coverage (mean) of transcript per scaffold [ratio]	0.08502
Density (mean) of transcript per scaffold [ratio]	7e-05
Count (mean) of transcripts per scaffold [#]	2.0171
Count (median) of CDSs per scaffold [#]	0
Length (added, median) of CDSs per scaffold [bp]	0
Coverage (median) of CDSs per scaffold [ratio]	0
Density (median) of CDSs per scaffold [ratio]	0
Count (median) of exons per scaffold [#]	0
Length (added, median) of exons per scaffold [bp]	0
Coverage (median) of exons per scaffold [ratio]	0
Density (median) of exons per scaffold [ratio]	0
Count (median) of introns per scaffold [#]	0
Length (added, median) of introns per scaffold [bp]	0
Coverage (median) of introns per scaffold [ratio]	0
Density (median) of introns per scaffold [ratio]	0
Length (added, median) of transcript per scaffold [bp]	0
Coverage (median) of transcript per scaffold [ratio]	0
Density (median) of transcript per scaffold [ratio]	0
Count (median) of transcripts per scaffold [#]	0
Length (mean) of CDSs per annotation [bp]	252.057	1266	1623	2046
GC content (mean) of CDSs per annotation [%]	38.6722
GC content (mean, without ambiguity) of CDSs per annotation [%]	38.6752
Count (mean) of CDSs per transcript [#]	6.66086
Length (added, mean) of CDSs per transcript [bp]	1678.91
Length (mean of medians) of CDSs per transcript [bp]	268.525
GC content (mean of medians) of CDSs per transcript [%]	38.2962
GC content (mean of medians, without ambiguity) of CDSs per transcript [%]	38.298
CpG o/e (mean of medians) of CDSs per transcript [ratio]	0.83296
Coverage (mean) of CDSs per transcript [ratio]	0.38353
Density (mean) of CDSs per transcript [ratio]	0.00163
Length (mean) of exons per annotation [bp]	360.965			363
GC content (mean) of exons per annotation [%]	37.2056
GC content (mean, without ambiguity) of exons per annotation [%]	37.2084
Count (mean) of exons per transcript [#]	7.10668	5.3	6.4	8
Length (added, mean) of exons per transcript [bp]	2565.26
Length (mean of medians) of exons per transcript [bp]	355.32
GC content (mean of medians) of exons per transcript [%]	36.465
GC content (mean of medians, without ambiguity) of exons per transcript [%]	36.4661
CpG o/e (mean of medians) of exons per transcript [ratio]	0.95847
Coverage (mean) of exons per transcript [ratio]	0.54503
Density (mean) of exons per transcript [ratio]	0.00173
Length (mean) of introns per annotation [bp]	1811.73			2731
GC content (mean) of introns per annotation [%]	20.5463
GC content (mean, without ambiguity) of introns per annotation [%]	20.8329
Count (mean) of introns per transcript [#]	6.10668
Length (added, mean) of introns per transcript [bp]	11597.4
Length (mean of medians) of introns per transcript [bp]	613.081
GC content (mean of medians) of introns per transcript [%]	20.2217
GC content (mean of medians, without ambiguity) of introns per transcript [%]	20.4246
CpG o/e (mean of medians) of introns per transcript [ratio]	1.22902
Coverage (mean) of introns per transcript [ratio]	0.47971
Density (mean) of introns per transcript [ratio]	0.0014
Length (mean) of protein per annotation [aa]	558.655
Length (genomic, mean) of transcript per annotation [bp]	13616.7			3170
GC content (mean) of transcript per annotation [%]	28.8719
GC content (mean, without ambiguity) of transcript per annotation [%]	29.097
CpG o/e (mean) of transcript per annotation [ratio]	1.17101
Length (median) of CDSs per annotation [bp]	178			1473
GC content (median) of CDSs per annotation [%]	36.747
GC content (median, without ambiguity) of CDSs per annotation [%]	36.749
Count (median) of CDSs per transcript [#]	5
Length (added, median) of CDSs per transcript [bp]	1218
Length (median of medians) of CDSs per transcript [bp]	187
GC content (median of medians) of CDSs per transcript [%]	36.09
GC content (median of medians, without ambiguity) of CDSs per transcript [%]	36.09
CpG o/e (median of medians) of CDSs per transcript [ratio]	0.846
Coverage (median) of CDSs per transcript [ratio]	0.37237
Density (median) of CDSs per transcript [ratio]	0.00151
Length (median) of exons per annotation [bp]	209			208
GC content (median) of exons per annotation [%]	35.484
GC content (median, without ambiguity) of exons per annotation [%]	35.484
Count (median) of exons per transcript [#]	6			6
Length (added, median) of exons per transcript [bp]	1901
Length (median of medians) of exons per transcript [bp]	229
GC content (median of medians) of exons per transcript [%]	34.56
GC content (median of medians, without ambiguity) of exons per transcript [%]	34.56
CpG o/e (median of medians) of exons per transcript [ratio]	0.959
Coverage (median) of exons per transcript [ratio]	0.59304
Density (median) of exons per transcript [ratio]	0.00163
Length (median) of introns per annotation [bp]	127			154
GC content (median) of introns per annotation [%]	17.722
GC content (median, without ambiguity) of introns per annotation [%]	17.895
Count (median) of introns per transcript [#]	5
Length (added, median) of introns per transcript [bp]	1428
Length (median of medians) of introns per transcript [bp]	108
GC content (median of medians) of introns per transcript [%]	16.98
GC content (median of medians, without ambiguity) of introns per transcript [%]	17.17
CpG o/e (median of medians) of introns per transcript [ratio]	1.11967
Coverage (median) of introns per transcript [ratio]	0.4293
Density (median) of introns per transcript [ratio]	0.00129
Length (median) of protein per annotation [aa]	405
Length (genomic, median) of transcript per annotation [bp]	3568
GC content (median) of transcript per annotation [%]	27.09
GC content (median, without ambiguity) of transcript per annotation [%]	27.22
CpG o/e (median) of transcript per annotation [ratio]	1.166
Size of assembly [Mb]	250.287
Size of CDSs per annotation [Mb]	18.0198
Size of CDSs per annotation [%]	7.2
Size of introns per annotation [Mb]	118.746
Size of introns per annotation [%]	47.444
