# Supplementary material for: COGNATE: comparative gene annotation characterizer
Source: BMC Genomics. 2017 Jul 17;18:535. doi: 10.1186/s12864-017-3870-8 (PMC5513398; doi:10.1186/s12864-017-3870-8)
Supplement: Supplementary file 3 — Result table. COGNATE results of analyzing exon and intron lengths of Apis mellifera. This data sheet contains the mean and median lengths of exons and introns, which are part of the 10,733 transcripts analyzed by COGNATE (default run, i.e., using the longest of each gene’s alternative transcripts). In total, 76,276 exons and 65,543 introns were taken into account. The data is visualized in Fig. 2. (XLSX 225 kb) [file 12864_2017_3870_MOESM3_ESM.xlsx]

## Sheet: sorted-exon-intron-lengths_NCBI_Amel_4.5
median_exon_length	mean_exon_length	median_intron_length	mean_intron_length
6	43.2	1.5	1.5
17	45.38	1.5	1.5
18	55	2	2
18	70	2	2
19.5	72	3	16
24	76	3	19
26.5	77.62	3	22.67
30	78	3	27.33
31	79.4	3	27.33
32	79.8	4	28
33	81.5	4	29
35.5	82	4	29.5
48	82.6	4	30
49	86.14	4	30
50	88.33	4	31
52	90.43	4	31.5
54	92.25	4	31.5
55	92.67	4	31.5
56	93.17	4	32
56	93.17	4	32.5
58.5	93.6	4	32.5
61	94.5	4	32.5
61	95.29	4	32.5
63	95.33	4	32.5
63	95.4	4	32.5
64	95.88	16	32.5
65	96	19	33
65.5	96.6	28	33
66	98.2	29	33.5
66	98.67	29.5	33.5
67	99.33	29.5	34
70	99.75	30	34
70	100.25	31	34
71	100.75	31.5	34
71	101	31.5	34
73.5	101.33	31.5	34.5
74	101.5	32.5	34.5
75	101.5	32.5	34.5
77	102	32.5	34.5
77	102	32.5	35
78	103.67	32.5	35
78	104	32.5	35
78	104.25	32.5	35
79	104.4	33	35
79.5	104.43	33	35
80	105.33	33.5	35
80	105.4	33.5	35.5
80.5	105.4	34	35.5
80.5	105.43	34	35.5
81	105.53	34	36
81	106.67	34	36
81	106.67	34	36
81	106.75	34	36
81.5	107.91	34.5	36
82	108	34.5	36.5
82	108.75	34.5	36.5
82	108.88	34.5	36.5
82	109	35	36.5
83	109.3	35	36.5
83	109.5	35	36.5
84	109.75	35	37
84	110	35	37
84	110	35	37
86	110.22	35	37
86	110.5	35.5	37
86	111	35.5	37
86.5	111	35.5	37
86.5	111	35.5	37
87	111.2	36	37
87	111.2	36	37
87	111.25	36	37
87	112	36	37.5
88	112	36	37.5
88.5	112.8	36.5	37.5
89	112.8	36.5	37.5
89	113	36.5	37.5
89.5	113	36.5	37.5
89.5	113.75	36.5	37.5
90	113.89	36.5	38
90	114	37	38
90	114.2	37	38
91	114.2	37	38
91	114.33	37	38
91	114.5	37	38
91	114.67	37	38
91	114.7	37	38
91	115	37	38
91.5	115	37	38.5
92	115.33	37	38.5
93	115.71	37	38.5
93	116.25	37.5	38.5
93	116.33	37.5	38.5
93	116.33	37.5	38.5
93	117	37.5	39
93	117.3	37.5	39
93	117.4	37.5	39
93	117.67	37.5	39
93	117.67	38	39
93.5	117.75	38	39
94	118.33	38	39
94	118.5	38	39
94	118.6	38	39
94.5	118.67	38	39
94.5	118.8	38	39
94.5	119	38	39
94.5	119.14	38	39
95	119.25	38.5	39
95	119.33	38.5	39
95	119.71	38.5	39.5
96	119.75	38.5	39.5
96	120	38.5	39.5
96	120	38.5	39.5
96	120.33	39	39.5
96	120.67	39	39.5
96	120.67	39	39.5
96	120.8	39	39.5
96	121.14	39	39.5
96.5	121.25	39	39.67
97	121.25	39	40
97	121.67	39	40
97	121.75	39	40
97	121.83	39	40
97	122.17	39	40
97	122.44	39	40
97.5	122.67	39	40.5
98	122.71	39	40.5
98	122.75	39	41
98.5	122.92	39	41
99	123	39.5	41
99	123	39.5	41
99	123.23	39.5	41
99	123.33	39.5	41.33
99	123.5	39.5	41.5
99	123.6	39.5	41.5
99	123.6	39.5	41.5
99	123.67	39.5	41.5
100	123.67	40	41.5
100	123.75	40	41.5
100	124	40	41.5
100	124.86	40	41.5
100	124.88	40	41.5
100	125	40	41.67
100.5	125.17	40	42
100.5	125.25	40.5	42
101	125.5	40.5	42
101	125.5	41	42
101	126	41	42
101.5	126	41	42
101.5	126	41	42.33
102	126.16	41.5	42.5
102	126.2	41.5	42.5
102	126.25	41.5	42.5
102	126.5	41.5	42.5
102	126.57	41.5	42.5
102	126.6	41.5	42.5
102.5	126.6	41.5	43
103	126.75	41.5	43
103	126.75	41.5	43
103	126.75	42	43
103.5	126.83	42	43
103.5	126.86	42	43
103.5	127	42	43
104	127.5	42	43
104	127.8	42.5	43.5
104	128	42.5	43.5
104	128	42.5	43.5
104	128	42.5	43.5
104	128	42.5	43.5
104	128.12	42.5	43.5
105	128.5	43	43.5
105	128.57	43	43.67
105	128.75	43	44
105	128.86	43	44
105	129	43	44
105	129	43	44
105.5	129.18	43	44
105.5	129.33	43.5	44
106	129.6	43.5	44
106	129.62	43.5	44.5
106	129.67	43.5	44.5
106	129.67	43.5	44.5
106	129.75	43.5	44.5
106	129.86	43.5	44.5
106	130	43.5	44.5
106	130	44	44.5
106	130.14	44	44.5
106	130.4	44	45
106.5	130.43	44	45
106.5	130.6	44	45
107	130.67	44	45
107	130.67	44	45
107	130.78	44	45
107	130.8	44.5	45
107	130.88	44.5	45
107.5	131	44.5	45.5
107.5	131.18	44.5	45.5
108	131.23	44.5	45.5
108	131.44	44.5	45.5
108	131.57	44.5	45.5
108	131.75	44.5	45.5
108	132	44.5	45.5
108	132	45	45.5
108	132	45	45.5
108	132.25	45	45.5
108.5	132.25	45	46
109	132.33	45	46
109	132.33	45	46
109	132.33	45	46
109	132.43	45.5	46
109	132.5	45.5	46
109	132.62	45.5	46
109	132.67	45.5	46.33
109.5	133	45.5	46.5
109.5	133	45.5	46.67
109.5	133	45.5	46.67
109.5	133.33	45.5	47
109.5	133.33	45.5	47
110	133.5	45.5	47
110	133.5	46	47
110	133.67	46	47
110	133.75	46	47
110	133.92	46.5	47.33
110	134	47	47.5
110	134.29	47	47.5
110	134.5	47	47.5
110	134.67	47	47.5
110.5	134.8	47	47.5
110.5	134.95	47.5	47.5
111	135	47.5	48
111	135	47.5	48
111	135	47.5	48
111	135.24	47.5	48
111	135.33	47.5	48
111	135.37	47.5	48
111	135.4	48	48
111	135.6	48	48
111	135.71	48	48.25
111	135.75	48	48.33
111	136	48	48.33
111	136	48.5	48.5
111	136.25	49	48.67
111	136.29	49	48.67
111	136.29	49	48.8
111	136.33	49	49
111	136.33	49.5	49
111	136.4	49.5	49
111	136.4	49.5	49
111	136.43	49.5	49
111	136.75	49.5	49
111.5	136.75	50	49
111.5	136.89	50	49
111.5	137	50	49
112	137.17	50	49
112	137.24	50.5	49.33
112	137.25	50.5	49.33
112	137.33	51	49.33
112	137.5	51	49.33
112	137.75	51	49.5
112	138	51	49.5
112.5	138	51.5	49.5
113	138	51.5	49.5
113	138.17	51.5	49.5
113	138.27	51.5	49.67
113	138.3	51.5	49.67
113.5	138.33	52	49.67
113.5	138.4	52	49.8
114	138.44	52	50
114	138.48	52	50
114	138.56	52	50
114	138.56	52	50
114	138.75	52.5	50
114	138.77	52.5	50.33
114.5	139	52.5	50.33
114.5	139.14	52.5	50.5
114.5	139.2	52.5	50.5
115	139.5	53	50.67
115	139.6	53	50.67
115	139.88	53	50.67
115	139.88	53	50.67
115	140.6	53.5	51
115	140.75	53.5	51
115	141	54	51
115	141.09	54.5	51
115	141.14	54.5	51
115	141.2	54.5	51
115.5	141.2	54.5	51.14
115.5	141.25	55	51.25
116	141.25	55	51.33
116	141.25	55	51.33
116	141.57	55	51.33
116	141.57	55.5	51.5
116	141.6	55.5	51.5
116	141.67	56	51.5
116	141.69	56	51.5
116	141.8	56	51.5
116	141.83	56	51.6
116	142	56	51.67
116	142	56	51.67
116	142.17	56	52
116.5	142.25	56.5	52
116.5	142.38	56.5	52
116.5	142.4	56.5	52
116.5	142.4	56.5	52.25
116.5	142.5	56.5	52.25
116.5	142.56	56.5	52.33
117	142.71	57	52.33
117	143	57	52.33
117	143	57	52.5
117	143	57	52.5
117	143	57	52.5
117	143.17	57	52.5
117	143.2	57.5	52.5
117	143.25	58	52.5
117	143.25	58	52.67
117	143.25	58	52.67
117	143.25	58	52.75
117	143.5	58	52.75
117	143.6	58	52.75
117	143.6	58	53
117	143.67	58	53
117.5	143.67	58.5	53
117.5	143.8	58.5	53
118	143.83	59	53
118	143.83	59	53
118	143.83	59	53
118	143.88	59	53.33
118	143.92	59	53.33
118	144	59	53.33
118	144	59	53.33
118	144	59	53.5
118	144.14	59.5	53.5
118	144.22	59.5	53.5
118	144.24	59.5	53.6
118	144.25	59.5	54
118	144.33	60	54
118	144.4	60	54
118	144.43	60	54
118	144.5	60	54
118	144.75	60	54.33
118	144.75	60	54.33
118.5	144.78	60	54.33
118.5	144.8	60	54.33
119	145	60	54.33
119	145	60	54.33
119	145	60	54.5
119	145	60	54.5
119	145.14	60	54.5
119	145.25	60.5	54.5
119	145.43	61	54.6
119	145.5	61	54.67
119	145.5	61	54.67
119	145.64	61	54.67
119	145.75	61	54.67
119	145.8	61	54.67
119	145.83	61	54.67
119	145.86	61	54.75
119	145.88	61	55
119	145.91	61	55
119	146	61	55
119.5	146	61.5	55
119.5	146	61.5	55
119.5	146	61.5	55
120	146.17	61.5	55
120	146.25	61.5	55
120	146.29	62	55
120	146.29	62	55
120	146.33	62	55
120	146.38	62	55
120	146.4	62	55.29
120	146.4	62	55.33
120	146.43	62	55.33
120	146.44	62	55.33
120	146.46	62	55.33
120	146.57	62	55.5
120	146.71	62.5	55.5
120	146.8	62.5	55.5
120	146.88	62.5	55.5
120	147	62.5	55.5
120	147	62.5	55.5
120	147	63	55.67
120.5	147	63	55.67
120.5	147.12	63	55.75
120.5	147.18	63	55.86
120.5	147.2	63	56
120.5	147.25	63	56
120.5	147.33	63	56
121	147.5	63	56
121	147.67	63	56
121	147.67	63	56
121	147.73	63	56
121	147.83	63	56
121	148	63	56
121	148.14	63	56
121	148.17	63	56
121	148.17	63	56
121	148.19	63	56
121	148.29	63	56.11
121	148.33	63	56.25
121	148.36	63.5	56.33
121	148.44	64	56.33
121	148.5	64	56.33
121.5	148.6	64	56.5
121.5	148.75	64	56.5
122	148.8	64	56.5
122	148.8	64	56.5
122	148.94	64	56.5
122	149	64	56.5
122	149.07	64	56.67
122	149.22	64	56.67
122	149.25	64	56.67
122	149.25	64	56.67
122.5	149.25	64	56.75
122.5	149.25	64	56.75
122.5	149.33	64	56.8
122.5	149.33	64.5	57
122.5	149.33	64.5	57
123	149.5	64.5	57
123	149.54	64.5	57
123	149.56	64.5	57
123	149.67	64.5	57
123	149.67	65	57
123	149.75	65	57
123	149.8	65	57
123	149.83	65	57
123	149.86	65	57
123	149.88	65	57
123	150	65	57
123	150	65	57.2
123	150	65	57.25
123	150.33	65	57.25
123	150.35	65	57.5
123	150.44	65	57.5
123	150.45	65	57.6
123	150.5	65	57.6
123.5	150.5	65	57.67
123.5	150.67	65	57.67
123.5	150.71	65	57.67
123.5	150.75	65	57.75
123.5	150.75	65	57.75
123.5	150.75	65	57.75
124	150.8	65	57.75
124	151	65	57.8
124	151	65.5	57.8
124	151	65.5	58
124	151	65.5	58
124	151.14	65.5	58
124	151.17	65.5	58
124	151.17	66	58
124	151.25	66	58
124	151.25	66	58
124	151.25	66	58
124	151.29	66	58
124	151.29	66	58
124	151.33	66	58.25
124	151.33	66	58.25
124	151.4	66	58.33
124	151.44	66	58.5
124	151.5	66	58.5
124	151.5	66	58.5
124	151.5	66	58.5
124	151.5	66	58.5
124	151.5	66	58.6
124.5	151.6	66	58.67
124.5	151.67	66	58.67
125	151.75	66.5	58.67
125	151.89	66.5	58.67
125	151.9	66.5	58.93
125	152	66.5	59
125	152	66.5	59
125	152.08	66.5	59
125	152.25	66.5	59
125	152.29	66.5	59
125	152.44	66.5	59.2
125	152.6	66.5	59.25
125	152.6	67	59.33
125	152.92	67	59.4
125	153	67	59.5
125	153	67	59.5
125	153	67	59.5
125	153	67	59.5
125.5	153	67	59.5
125.5	153	67	59.67
125.5	153.12	67	59.67
125.5	153.14	67	59.67
125.5	153.14	67	59.75
126	153.15	67	59.75
126	153.2	67	59.75
126	153.22	67	60
126	153.27	67	60
126	153.33	67	60
126	153.5	67	60
126	153.55	67	60
126	153.6	67	60
126	153.67	67.5	60
126	153.67	67.5	60.25
126	153.75	67.5	60.25
126	153.78	67.5	60.5
126	153.8	67.5	60.5
126	153.8	67.5	60.5
126	153.83	67.5	60.5
126	153.83	67.5	60.5
126	154	67.5	60.5
126	154	68	60.6
126.5	154	68	60.6
126.5	154.12	68	60.6
126.5	154.2	68	60.6
126.5	154.25	68	60.67
126.5	154.25	68	60.67
127	154.33	68	60.67
127	154.4	68	60.71
127	154.4	68	60.75
127	154.57	68	60.75
127	154.6	68	60.75
127	154.67	68	60.75
127	154.67	68	60.75
127	154.67	68	60.75
127	154.67	68	60.83
127	154.8	68	60.83
127	154.86	68	60.86
127	154.91	68	61
127	155	68	61
127	155	68	61
127	155	68	61
127	155	68	61
127.5	155	68	61
127.5	155.08	68	61
127.5	155.25	68	61
127.5	155.33	68	61
128	155.4	68	61
128	155.5	68	61
128	155.5	68	61
128	155.69	68	61.17
128	155.69	68	61.2
128	155.75	68	61.2
128	155.75	68	61.2
128	156	68	61.25
128	156.2	68	61.25
128	156.2	68	61.25
128	156.28	68	61.25
128	156.29	68.5	61.25
128	156.33	68.5	61.33
128	156.38	68.5	61.33
128	156.38	68.5	61.33
128	156.4	68.5	61.33
128	156.44	68.5	61.38
128	156.5	68.5	61.4
128.5	156.5	68.5	61.4
129	156.5	68.5	61.5
129	156.5	69	61.5
129	156.5	69	61.5
129	156.57	69	61.5
129	156.57	69	61.5
129	156.6	69	61.5
129	156.67	69	61.6
129	156.67	69	61.6
129	156.67	69	61.67
129	156.71	69	61.67
129	156.75	69	61.67
129	156.75	69	61.67
129	156.8	69	61.67
129	156.91	69	61.67
129	156.93	69	61.8
129	157	69	61.8
129	157	69	61.8
129	157	69	62
129	157	69	62
129	157	69	62
129.5	157	69	62
129.5	157	69	62
129.5	157.02	69	62
129.5	157.1	69	62
129.5	157.12	69	62
129.5	157.12	69	62
129.5	157.12	69	62
130	157.14	69	62
130	157.17	69	62.33
130	157.2	69	62.33
130	157.25	69	62.33
130	157.33	69	62.33
130	157.33	69	62.33
130	157.33	69	62.38
130	157.5	69	62.4
130	157.5	69	62.4
130	157.5	69	62.5
130	157.63	69	62.5
130	157.71	69	62.5
130	157.8	69	62.5
130	157.83	69	62.5
130	157.83	69	62.5
130	158.12	69	62.5
130.5	158.14	69	62.5
130.5	158.14	69	62.5
130.5	158.2	69.5	62.5
130.5	158.24	69.5	62.5
131	158.33	69.5	62.6
131	158.38	69.5	62.6
131	158.5	69.5	62.6
131	158.5	69.5	62.67
131	158.55	69.5	62.67
131	158.64	69.5	62.75
131	158.67	69.5	62.75
131	158.75	69.5	62.8
131	158.8	70	62.86
131	158.8	70	63
131	159	70	63
131	159	70	63
131	159	70	63
131	159	70	63
131	159	70	63
131	159.1	70	63
131	159.12	70	63.2
131	159.14	70	63.25
131	159.17	70	63.25
131.5	159.33	70	63.25
131.5	159.33	70	63.25
131.5	159.5	70	63.27
131.5	159.5	70	63.29
131.5	159.82	70	63.33
131.5	159.83	70	63.43
131.5	159.83	70	63.5
131.5	159.85	70	63.6
131.5	160	70	63.6
131.5	160	70	63.67
131.5	160	70	63.67
131.5	160	70	63.67
132	160	70	63.67
132	160.1	70	63.67
132	160.14	70	63.75
132	160.17	70	63.75
132	160.22	70	63.75
132	160.23	70	63.75
132	160.29	70	63.8
132	160.36	70	63.8
132	160.5	70	63.83
132	160.5	70	63.83
132	160.62	70	64
132	160.62	70	64
132	160.67	70	64
132	160.67	70	64
132	160.75	70	64
132	160.75	70	64
132	160.77	70.5	64
132	160.78	70.5	64.2
132	160.8	70.5	64.2
132	160.82	70.5	64.22
132	160.83	70.5	64.25
132	160.87	70.5	64.25
132	161	70.5	64.25
132	161.07	70.5	64.33
132.5	161.14	70.5	64.33
132.5	161.2	70.5	64.33
132.5	161.25	70.5	64.33
132.5	161.33	71	64.33
132.5	161.33	71	64.4
133	161.4	71	64.4
133	161.43	71	64.5
133	161.43	71	64.5
133	161.57	71	64.5
133	161.6	71	64.5
133	161.67	71	64.5
133	161.8	71	64.6
133	161.93	71	64.67
133	162.08	71	64.67
133	162.12	71	64.67
133	162.2	71	64.67
133	162.33	71	64.67
133	162.33	71	64.71
133	162.38	71	64.75
133	162.41	71	64.8
133	162.42	71	64.83
133	162.43	71	64.86
133	162.5	71	65
133	162.5	71	65
133	162.5	71	65
133	162.5	71	65
133	162.62	71	65
133	162.67	71	65
133	162.67	71	65
133	162.75	71	65
133	162.75	71	65
133	162.8	71	65
133.5	162.89	71	65
133.5	163	71	65
133.5	163	71	65
133.5	163	71	65
133.5	163.12	71	65
133.5	163.17	71	65.14
133.5	163.17	71	65.2
133.5	163.2	71	65.2
133.5	163.23	71	65.2
133.5	163.25	71	65.2
133.5	163.27	71	65.2
133.5	163.33	71	65.25
133.5	163.4	71	65.29
133.5	163.4	71	65.33
133.5	163.43	71	65.33
133.5	163.43	71	65.33
133.5	163.43	71	65.4
134	163.45	71	65.4
134	163.5	71	65.4
134	163.5	71	65.5
134	163.5	71	65.5
134	163.53	71	65.56
134	163.55	71.5	65.6
134	163.55	71.5	65.67
134	163.56	71.5	65.67
134	163.57	71.5	65.75
134	163.57	71.5	65.75
134	163.57	71.5	65.8
134	163.57	71.5	65.8
134	163.67	71.5	65.8
134	163.67	71.5	65.8
134	163.8	71.5	66
134	164	71.5	66
134	164	71.5	66
134	164	71.5	66
134	164	71.5	66
134	164	71.5	66
134.5	164	71.5	66.2
134.5	164	71.5	66.2
134.5	164.08	71.5	66.25
134.5	164.17	71.5	66.29
134.5	164.2	71.5	66.33
134.5	164.2	71.5	66.33
135	164.22	71.5	66.33
135	164.33	71.5	66.33
135	164.37	72	66.33
135	164.38	72	66.33
135	164.38	72	66.4
135	164.43	72	66.4
135	164.5	72	66.43
135	164.5	72	66.5
135	164.5	72	66.5
135	164.67	72	66.5
135	164.8	72	66.5
135	164.88	72	66.75
135	165	72	66.75
135	165	72	66.75
135	165	72	66.75
135	165.14	72	66.75
135	165.15	72	66.78
135	165.17	72	66.8
135	165.2	72	66.8
135	165.25	72	67
135	165.3	72	67
135	165.38	72	67
135	165.4	72	67
135	165.4	72	67
135	165.43	72	67
135	165.5	72	67.17
135	165.5	72	67.17
135	165.5	72	67.2
135.5	165.58	72	67.25
135.5	165.62	72	67.25
135.5	165.67	72	67.25
135.5	165.67	72	67.25
135.5	165.67	72	67.29
135.5	165.71	72	67.33
136	165.75	72	67.33
136	165.77	72	67.33
136	165.86	72	67.33
136	166	72	67.43
136	166	72	67.45
136	166	72	67.5
136	166	72	67.5
136	166.12	72	67.5
136	166.14	72	67.5
136	166.2	72	67.5
136	166.31	72	67.5
136	166.36	72	67.67
136	166.4	72	67.67
136	166.43	72	67.67
136	166.5	72	67.67
136	166.5	72	67.75
136	166.5	72	67.8
136	166.6	72	67.8
136	166.67	72	67.83
136	166.67	72	67.83
136	166.71	72	67.86
136	166.73	72	67.89
136	166.75	72	68
136.5	166.75	72	68
136.5	166.75	72	68
136.5	166.88	72	68
136.5	167	72	68
136.5	167	72	68
136.5	167	72	68
136.5	167	72	68
137	167.2	72	68
137	167.25	72	68
137	167.25	72	68
137	167.25	72.5	68
137	167.27	72.5	68
137	167.33	72.5	68.14
137	167.33	72.5	68.17
137	167.4	72.5	68.2
137	167.5	72.5	68.2
137	167.5	72.5	68.2
137	167.57	72.5	68.22
137	167.59	72.5	68.25
137	167.6	72.5	68.25
137	167.71	72.5	68.27
137	167.8	72.5	68.33
137	167.8	72.5	68.33
137	168	72.5	68.33
137	168	72.5	68.33
137	168	72.5	68.33
137	168.12	72.5	68.33
137.5	168.14	72.5	68.4
137.5	168.24	72.5	68.4
137.5	168.25	73	68.5
137.5	168.3	73	68.5
137.5	168.33	73	68.5
137.5	168.38	73	68.5
137.5	168.4	73	68.5
137.5	168.45	73	68.5
138	168.45	73	68.54
138	168.5	73	68.57
138	168.54	73	68.6
138	168.6	73	68.67
138	168.62	73	68.67
138	168.67	73	68.67
138	168.67	73	68.67
138	168.67	73	68.75
138	168.67	73	68.8
138	168.75	73	68.8
138	168.79	73	68.86
138	168.8	73	68.9
138	168.8	73	69
138	168.85	73	69
138	168.92	73	69
138	169	73	69
138	169	73	69
138	169	73	69
138	169	73	69
138	169	73	69
138	169.12	73	69.14
138.5	169.17	73	69.2
138.5	169.19	73	69.22
138.5	169.2	73	69.25
138.5	169.22	73	69.29
139	169.33	73	69.29
139	169.33	73	69.29
139	169.4	73	69.33
139	169.4	73	69.33
139	169.44	73	69.4
139	169.5	73	69.43
139	169.5	73	69.5
139	169.6	73	69.5
139	169.6	73	69.5
139	169.6	73	69.55
139	169.67	73	69.57
139	169.67	73	69.6
139	169.67	73	69.62
139	169.78	73	69.62
139	169.83	73	69.67
139	170	73	69.67
139	170	73	69.67
139	170	73	69.67
139	170	73	69.67
139	170.1	73	69.7
139	170.2	73	69.71
139	170.25	73	69.75
139	170.29	73	69.75
139	170.33	73	69.75
139	170.36	73	69.75
139	170.39	73	69.75
139	170.4	73	69.8
139.5	170.4	73	69.8
139.5	170.5	73	69.8
139.5	170.56	73	69.8
139.5	170.57	73	69.83
139.5	170.62	73	69.83
139.5	170.67	73	69.83
140	170.69	73	69.88
140	170.75	73	69.89
140	170.76	73	69.92
140	170.83	73	70
140	170.86	73	70
140	170.86	73	70
140	170.88	73	70
140	171	73	70
140	171	73	70
140	171	73	70
140	171.06	73	70
140	171.14	73	70
140	171.2	73	70
140	171.29	73	70
140	171.31	73	70
140	171.33	73.5	70
140	171.33	73.5	70
140	171.38	73.5	70.14
140.5	171.4	73.5	70.14
140.5	171.45	73.5	70.25
140.5	171.5	73.5	70.25
140.5	171.6	73.5	70.25
140.5	171.6	73.5	70.25
140.5	171.67	73.5	70.25
141	171.67	73.5	70.25
141	171.71	73.5	70.33
141	171.75	73.5	70.33
141	171.75	73.5	70.4
141	171.83	73.5	70.43
141	171.88	73.5	70.44
141	172	73.5	70.5
141	172	73.5	70.5
141	172	73.5	70.5
141	172	73.5	70.5
141	172	73.5	70.5
141	172	73.5	70.5
141	172	73.5	70.62
141	172	73.5	70.67
141	172.14	73.5	70.67
141	172.17	73.5	70.67
141	172.25	73.5	70.71
141	172.25	74	70.75
141	172.57	74	70.75
141	172.57	74	70.75
141	172.6	74	70.75
141	172.62	74	70.78
141	172.67	74	70.8
141	172.71	74	70.83
141	172.77	74	70.86
141	172.85	74	71
141	172.86	74	71
141	172.88	74	71
141	173	74	71
141.5	173	74	71
141.5	173	74	71
141.5	173	74	71
141.5	173	74	71
142	173	74	71
142	173.05	74	71
142	173.15	74	71
142	173.17	74	71
142	173.18	74	71
142	173.25	74	71
142	173.29	74	71
142	173.33	74	71
142	173.4	74	71.2
142	173.43	74	71.2
142	173.44	74	71.22
142	173.44	74	71.25
142	173.5	74	71.25
142	173.5	74	71.29
142	173.57	74	71.33
142	173.59	74	71.33
142	173.6	74	71.33
142	173.62	74	71.33
142	173.63	74	71.33
142	173.64	74	71.33
142	173.64	74	71.33
142	173.64	74	71.33
142	173.67	74	71.4
142.5	173.67	74	71.44
142.5	173.67	74	71.5
142.5	173.71	74	71.5
143	173.75	74	71.5
143	173.75	74	71.5
143	173.8	74	71.5
143	173.8	74	71.5
143	173.8	74	71.5
143	173.8	74	71.5
143	173.88	74	71.5
143	174	74	71.6
143	174	74	71.6
143	174	74	71.6
143	174	74	71.67
143	174	74	71.67
143	174	74	71.67
143	174	74	71.7
143	174	74	71.71
143	174.17	74	71.75
143	174.18	74	71.75
143	174.22	74	71.75
143	174.25	74	71.8
143	174.33	74	72
143	174.34	74	72
143	174.39	74	72
143	174.56	74	72
143	174.6	74	72
143	174.67	74	72
143	174.67	74	72
143	174.67	74	72
143	174.67	74	72
143	174.67	74	72
143	174.71	74	72
143	174.71	74	72
143	174.75	74	72.17
143	174.75	74	72.2
143	174.75	74	72.2
143.5	174.78	74	72.25
143.5	174.88	74	72.25
143.5	175	74	72.25
143.5	175	74	72.25
143.5	175	74	72.25
143.5	175	74	72.29
143.5	175	74	72.29
143.5	175	74	72.33
143.5	175	74	72.33
143.5	175	74	72.4
143.5	175.1	74	72.4
143.5	175.1	74	72.43
144	175.11	74	72.43
144	175.13	74	72.5
144	175.17	74	72.5
144	175.18	74	72.5
144	175.2	74	72.5
144	175.32	74	72.5
144	175.33	74.5	72.5
144	175.42	74.5	72.6
144	175.43	74.5	72.67
144	175.44	74.5	72.67
144	175.5	74.5	72.67
144	175.5	74.5	72.71
144	175.56	74.5	72.75
144	175.67	74.5	72.75
144	175.67	74.5	72.75
144	175.69	74.5	72.8
144	175.7	74.5	72.8
144	175.71	74.5	72.86
144	175.71	74.5	72.88
144	175.8	74.5	73
144	175.88	74.5	73
144	175.89	74.5	73
144	175.9	74.5	73
144	175.95	74.5	73
144	176	74.5	73
144	176	74.5	73
144	176	74.5	73
144	176	74.5	73
144	176.14	74.5	73
144	176.29	74.5	73
144	176.33	74.5	73.14
144	176.33	74.5	73.14
144	176.33	74.5	73.2
144	176.33	74.5	73.2
144	176.33	75	73.22
144	176.5	75	73.25
144	176.5	75	73.25
144	176.5	75	73.29
144	176.58	75	73.33
144	176.6	75	73.36
144	176.6	75	73.4
144	176.62	75	73.4
144	176.64	75	73.4
144.5	176.67	75	73.5
144.5	176.67	75	73.5
144.5	176.71	75	73.5
144.5	176.75	75	73.5
144.5	176.78	75	73.5
144.5	176.8	75	73.6
144.5	176.8	75	73.6
144.5	176.86	75	73.6
145	176.86	75	73.67
145	176.87	75	73.67
145	176.9	75	73.67
145	177	75	73.67
145	177	75	73.67
145	177	75	73.73
145	177	75	73.75
145	177	75	73.75
145	177.06	75	73.75
145	177.14	75	73.8
145	177.14	75	73.8
145	177.2	75	73.8
145	177.2	75	73.88
145	177.2	75	73.91
145	177.22	75	74
145	177.22	75	74
145	177.25	75	74
145	177.28	75	74
145	177.33	75	74
145	177.33	75	74
145	177.43	75	74
145	177.45	75	74
145	177.47	75	74
145	177.5	75	74
145	177.5	75	74
145	177.5	75	74.12
145	177.5	75	74.17
145	177.67	75	74.17
145	177.67	75	74.2
145	177.68	75	74.25
145	177.75	75	74.25
145.5	177.78	75	74.25
145.5	177.8	75	74.25
145.5	177.8	75	74.25
145.5	177.83	75	74.25
145.5	177.83	75	74.29
145.5	177.86	75	74.33
145.5	177.88	75	74.33
145.5	178	75	74.33
145.5	178	75	74.38
145.5	178	75	74.4
145.5	178.18	75	74.5
145.5	178.2	75	74.5
145.5	178.25	75	74.5
146	178.32	75	74.5
146	178.33	75	74.5
146	178.33	75	74.5
146	178.33	75	74.5
146	178.5	75	74.5
146	178.5	75	74.57
146	178.53	75	74.6
146	178.56	75	74.6
146	178.6	75	74.6
146	178.6	75	74.67
146	178.62	75	74.67
146	178.62	75	74.75
146	178.67	75	74.8
146	178.67	75	74.8
146	178.67	75	74.83
146	178.67	75	74.86
146	178.7	75	75
146	178.7	75	75
146	178.73	75	75
146	178.75	75	75
146	178.75	75	75
146	178.78	75	75
146	178.81	75	75
146	178.88	75	75
146	178.91	75	75
146	178.94	75	75
146	179	75	75
146	179	75	75
146	179	75	75
146.5	179.07	75	75
146.5	179.09	75	75
146.5	179.1	75	75.1
146.5	179.17	75	75.11
146.5	179.17	75	75.17
146.5	179.21	75	75.21
146.5	179.23	75	75.25
146.5	179.25	75	75.25
146.5	179.33	75	75.25
146.5	179.33	75.5	75.25
146.5	179.33	75.5	75.25
147	179.38	75.5	75.29
147	179.43	75.5	75.33
147	179.44	75.5	75.33
147	179.48	75.5	75.33
147	179.5	75.5	75.33
147	179.67	75.5	75.4
147	179.67	75.5	75.4
147	179.68	75.5	75.42
147	179.75	75.5	75.43
147	179.8	75.5	75.5
147	179.82	75.5	75.5
147	179.83	75.5	75.5
147	179.86	75.5	75.5
147	179.91	75.5	75.56
147	180	75.5	75.57
147	180	75.5	75.57
147	180	75.5	75.6
147	180	75.5	75.62
147	180	75.5	75.67
147	180	75.5	75.67
147	180	75.5	75.75
147	180.14	75.5	75.75
147	180.17	75.5	75.75
147	180.2	75.5	75.8
147	180.2	75.5	75.83
147	180.2	76	75.88
147	180.22	76	75.88
147	180.25	76	75.89
147.5	180.27	76	76
147.5	180.3	76	76
147.5	180.3	76	76
147.5	180.33	76	76
147.5	180.34	76	76
147.5	180.43	76	76
147.5	180.5	76	76
147.5	180.5	76	76
147.5	180.5	76	76
148	180.5	76	76
148	180.6	76	76
148	180.6	76	76
148	180.6	76	76.17
148	180.67	76	76.17
148	180.67	76	76.19
148	180.67	76	76.2
148	180.67	76	76.2
148	180.75	76	76.25
148	180.75	76	76.25
148	180.78	76	76.25
148	180.88	76	76.25
148	181	76	76.33
148	181	76	76.33
148	181	76	76.33
148	181	76	76.33
148	181	76	76.33
148	181	76	76.38
148	181.07	76	76.4
148	181.14	76	76.4
148	181.16	76	76.5
148	181.17	76	76.5
148	181.17	76	76.5
148	181.17	76	76.5
148	181.25	76	76.5
148	181.25	76	76.6
148	181.25	76	76.6
148	181.25	76	76.64
148	181.3	76	76.67
148	181.33	76	76.67
148.5	181.33	76	76.67
148.5	181.33	76	76.67
148.5	181.39	76	76.7
148.5	181.4	76	76.75
148.5	181.4	76	76.78
148.5	181.44	76	76.8
148.5	181.5	76	76.88
148.5	181.5	76	77
148.5	181.5	76	77
148.5	181.5	76	77
148.5	181.5	76	77
148.5	181.57	76	77
149	181.57	76	77
149	181.6	76	77
149	181.62	76	77
149	181.67	76	77
149	181.69	76	77
149	181.69	76	77
149	181.7	76	77.09
149	181.7	76	77.11
149	181.71	76	77.17
149	181.76	76	77.2
149	181.78	76	77.25
149	181.83	76	77.25
149	181.86	76	77.25
149	181.86	76	77.25
149	181.88	76	77.25
149	181.89	76	77.27
149	181.96	76	77.3
149	182	76	77.33
149	182	76	77.33
149	182	76	77.33
149	182.14	76	77.33
149	182.18	76	77.38
149	182.25	76	77.38
149	182.25	76	77.42
149	182.25	76	77.43
149	182.25	76	77.5
149	182.26	76	77.5
149	182.3	76	77.5
149	182.33	76	77.6
149	182.33	76	77.67
149	182.33	76	77.69
149.5	182.38	76	77.71
149.5	182.44	76	77.71
149.5	182.5	76	77.8
149.5	182.5	76	77.83
149.5	182.57	76	77.83
149.5	182.67	76	77.86
149.5	182.67	76	77.86
149.5	182.67	76	77.86
149.5	182.69	76	77.87
149.5	182.8	76	77.9
149.5	183	76	77.91
149.5	183	76	78
149.5	183	76	78
150	183	76	78
150	183	76	78
150	183	76	78
150	183.09	76.5	78
150	183.13	76.5	78
150	183.14	76.5	78
150	183.2	76.5	78
150	183.2	76.5	78
150	183.2	76.5	78
150	183.2	76.5	78.1
150	183.21	76.5	78.14
150	183.22	76.5	78.14
150	183.25	76.5	78.17
150	183.27	76.5	78.17
150	183.29	76.5	78.25
150	183.33	76.5	78.25
150	183.33	76.5	78.25
150	183.33	76.5	78.25
150	183.38	76.5	78.27
150	183.4	76.5	78.33
150	183.43	76.5	78.33
150	183.43	76.5	78.36
150	183.43	76.5	78.4
150	183.46	76.5	78.4
150	183.5	76.5	78.44
150	183.65	76.5	78.5
150	183.67	76.5	78.5
150	183.67	76.5	78.5
150	183.75	76.5	78.5
150.5	183.75	76.5	78.5
150.5	183.8	76.5	78.57
150.5	183.83	76.5	78.57
150.5	183.88	76.5	78.6
150.5	183.89	76.5	78.6
150.5	183.92	76.5	78.62
150.5	184	76.5	78.67
150.5	184	77	78.67
150.5	184	77	78.67
150.5	184	77	78.67
150.5	184	77	78.71
151	184	77	78.75
151	184	77	78.75
151	184.12	77	78.8
151	184.12	77	78.82
151	184.14	77	78.83
151	184.16	77	78.83
151	184.17	77	78.83
151	184.17	77	78.86
151	184.2	77	78.88
151	184.22	77	78.88
151	184.22	77	78.9
151	184.25	77	78.91
151	184.3	77	79
151	184.33	77	79
151	184.33	77	79
151	184.33	77	79
151	184.38	77	79
151	184.5	77	79
151	184.5	77	79
151	184.5	77	79
151	184.56	77	79
151	184.58	77	79
151	184.67	77	79.08
151	184.67	77	79.09
151	184.67	77	79.12
151	184.75	77	79.13
151	184.8	77	79.17
151	184.83	77	79.17
151	184.92	77	79.2
151	185	77	79.2
151	185.08	77	79.25
151	185.1	77	79.3
151	185.12	77	79.33
151	185.14	77	79.33
151	185.2	77	79.33
151	185.22	77	79.33
151	185.23	77	79.33
151	185.25	77	79.36
151	185.33	77	79.4
151	185.33	77	79.43
151	185.4	77	79.43
151	185.45	77	79.43
151	185.46	77	79.5
151	185.53	77	79.5
151	185.55	77	79.5
151	185.62	77	79.5
151	185.64	77	79.57
151	185.67	77	79.58
151	185.67	77	79.6
151	185.75	77	79.6
151.5	185.75	77	79.62
151.5	185.75	77	79.67
151.5	185.78	77	79.67
151.5	185.83	77	79.67
151.5	185.9	77	79.8
151.5	185.93	77	79.82
151.5	186	77	79.82
151.5	186	77	79.83
151.5	186	77	79.83
151.5	186	77	79.86
151.5	186	77	79.88
151.5	186	77	79.88
151.5	186	77	80
151.5	186.07	77	80
151.5	186.08	77	80
152	186.08	77	80
152	186.12	77	80
152	186.14	77	80
152	186.2	77	80
152	186.21	77	80.14
152	186.25	77	80.15
152	186.32	77	80.17
152	186.33	77	80.17
152	186.5	77	80.2
152	186.5	77	80.22
152	186.5	77	80.22
152	186.58	77	80.25
152	186.6	77	80.25
152	186.6	77	80.29
152	186.67	77	80.33
152	186.67	77	80.33
152	186.67	77	80.38
152	186.69	77	80.38
152	186.77	77	80.38
152	186.78	77	80.45
152	186.8	77	80.46
152	186.83	77	80.5
152	186.88	77	80.5
152	187	77	80.56
152	187	77	80.57
152	187	77	80.67
152	187	77	80.67
152	187.07	77	80.71
152	187.11	77	80.75
152	187.11	77	80.75
152	187.17	77	80.75
152	187.2	77	80.8
152	187.2	77	80.8
152	187.2	77	80.8
152	187.22	77	80.88
152	187.23	77	81
152	187.25	77	81
152	187.25	77	81
152	187.4	77	81
152.5	187.4	77	81
152.5	187.4	77	81
152.5	187.4	77.5	81
152.5	187.53	77.5	81.12
152.5	187.55	77.5	81.14
152.5	187.62	77.5	81.17
152.5	187.67	77.5	81.17
152.5	187.67	77.5	81.2
152.5	187.67	77.5	81.3
152.5	187.67	77.5	81.33
153	187.7	77.5	81.33
153	187.72	77.5	81.33
153	187.75	77.5	81.33
153	187.8	77.5	81.33
153	187.83	77.5	81.36
153	187.86	77.5	81.37
153	187.88	77.5	81.4
153	187.88	77.5	81.4
153	187.88	77.5	81.45
153	187.89	77.5	81.47
153	187.93	77.5	81.5
153	188	77.5	81.5
153	188	77.5	81.5
153	188	77.5	81.5
153	188	77.5	81.6
153	188	77.5	81.67
153	188	77.5	81.67
153	188	77.5	81.67
153	188	77.5	81.67
153	188	77.5	81.67
153	188.16	77.5	81.75
153	188.17	77.5	81.8
153	188.2	77.5	81.8
153	188.2	77.5	81.83
153	188.25	77.5	81.83
153	188.31	77.5	81.83
153	188.4	77.5	81.86
153	188.42	77.5	81.88
153	188.5	77.5	82
153	188.5	77.5	82
153	188.55	78	82
153	188.67	78	82
153	188.67	78	82
153	188.67	78	82
153	188.71	78	82
153	188.71	78	82
153	188.73	78	82
153	188.75	78	82
153	188.75	78	82
153	188.75	78	82
153	188.76	78	82
153	188.8	78	82.1
153	188.82	78	82.1
153	188.92	78	82.17
153	189	78	82.25
153.5	189	78	82.25
153.5	189	78	82.27
153.5	189	78	82.29
153.5	189	78	82.33
153.5	189	78	82.33
153.5	189	78	82.36
153.5	189	78	82.38
153.5	189	78	82.38
153.5	189.14	78	82.5
154	189.18	78	82.5
154	189.33	78	82.5
154	189.33	78	82.5
154	189.33	78	82.5
154	189.33	78	82.5
154	189.33	78	82.5
154	189.33	78	82.5
154	189.4	78	82.53
154	189.4	78	82.57
154	189.48	78	82.6
154	189.53	78	82.6
154	189.6	78	82.62
154	189.6	78	82.62
154	189.6	78	82.64
154	189.6	78	82.67
154	189.62	78	82.67
154	189.65	78	82.67
154	189.67	78	82.67
154	189.7	78	82.67
154	189.75	78	82.71
154	189.8	78	82.73
154	189.8	78	82.75
154	189.88	78	82.75
154	190	78	82.8
154	190.14	78	82.86
154	190.17	78	83
154	190.17	78	83
154	190.17	78	83
154	190.18	78	83
154	190.2	78	83
154	190.22	78	83
154	190.25	78	83
154	190.29	78	83
154	190.33	78	83
154.5	190.36	78	83
154.5	190.38	78	83
154.5	190.4	78	83.1
154.5	190.43	78	83.11
155	190.43	78	83.12
155	190.47	78	83.18
155	190.5	78	83.2
155	190.5	78	83.2
155	190.5	78	83.2
155	190.5	78	83.25
155	190.55	78	83.25
155	190.6	78	83.25
155	190.67	78	83.25
155	190.67	78	83.29
155	190.67	78	83.33
155	190.7	78	83.33
155	190.71	78	83.38
155	190.71	78	83.38
155	190.72	78	83.38
155	190.89	78	83.4
155	191	78	83.44
155	191	78	83.48
155	191	78	83.5
155	191.03	78	83.5
155	191.11	78	83.5
155	191.12	78	83.5
155	191.14	78	83.55
155	191.14	78	83.57
155	191.2	78	83.57
155	191.2	78	83.6
155	191.25	78	83.6
155	191.38	78	83.62
155	191.38	78	83.67
155.5	191.38	78	83.69
155.5	191.39	78	83.71
155.5	191.4	78	83.71
155.5	191.4	78	83.75
155.5	191.5	78	83.8
155.5	191.62	78	83.8
155.5	191.62	78	83.89
155.5	191.67	78	84
155.5	191.67	78	84
155.5	191.78	78	84
155.5	191.8	78	84
155.5	191.83	78	84
155.5	191.86	78	84
155.5	191.86	78	84
155.5	191.9	78	84
156	192	78	84.11
156	192	78	84.12
156	192	78	84.12
156	192	78	84.13
156	192	78	84.17
156	192.06	78	84.18
156	192.07	78	84.2
156	192.09	78	84.2
156	192.17	78	84.2
156	192.2	78	84.2
156	192.23	78	84.25
156	192.29	78	84.25
156	192.29	78	84.29
156	192.33	78	84.3
156	192.33	78	84.33
156	192.33	78	84.33
156	192.33	78	84.33
156	192.33	78	84.4
156	192.33	78	84.4
156	192.38	78	84.4
156	192.4	78	84.43
156	192.4	78	84.5
156	192.45	78.5	84.5
156	192.47	78.5	84.5
156	192.5	78.5	84.5
156	192.5	78.5	84.5
156	192.5	78.5	84.52
156	192.55	78.5	84.54
156	192.6	78.5	84.6
156	192.67	78.5	84.67
156	192.67	78.5	84.67
156	192.83	78.5	84.75
156	192.86	78.5	84.75
156	192.89	78.5	84.75
156	192.93	78.5	84.75
156	193	78.5	84.79
156	193	78.5	84.8
156	193	78.5	84.8
156	193	78.5	84.88
156	193	78.5	85
156	193.17	78.5	85
156	193.25	78.5	85
156	193.25	78.5	85
156	193.29	78.5	85
156	193.3	78.5	85
156	193.3	78.5	85
156	193.33	78.5	85
156	193.33	78.5	85
156	193.33	78.5	85
156.5	193.38	78.5	85
156.5	193.43	78.5	85
156.5	193.44	78.5	85
156.5	193.44	78.5	85
156.5	193.5	78.5	85
156.5	193.5	78.5	85.14
156.5	193.5	78.5	85.15
156.5	193.5	78.5	85.17
156.5	193.5	78.5	85.2
156.5	193.57	78.5	85.2
156.5	193.62	79	85.22
156.5	193.67	79	85.25
156.5	193.67	79	85.25
156.5	193.73	79	85.25
157	193.9	79	85.3
157	194	79	85.33
157	194	79	85.33
157	194	79	85.4
157	194	79	85.4
157	194	79	85.4
157	194.07	79	85.45
157	194.11	79	85.5
157	194.14	79	85.5
157	194.14	79	85.5
157	194.2	79	85.5
157	194.25	79	85.5
157	194.25	79	85.5
157	194.33	79	85.6
157	194.33	79	85.6
157	194.33	79	85.62
157	194.33	79	85.67
157	194.33	79	85.67
157	194.38	79	85.67
157	194.38	79	85.67
157	194.4	79	85.67
157	194.43	79	85.67
157	194.43	79	85.75
157	194.43	79	85.75
157	194.45	79	85.75
157.5	194.5	79	85.8
157.5	194.6	79	85.86
157.5	194.62	79	85.9
157.5	194.75	79	85.9
157.5	194.75	79	85.92
157.5	194.77	79	86
157.5	194.79	79	86
157.5	194.8	79	86
157.5	194.8	79	86
157.5	194.83	79	86
157.5	194.89	79	86
157.5	194.92	79	86
157.5	194.93	79	86
157.5	195	79	86
157.5	195	79	86.17
157.5	195	79	86.2
157.5	195	79	86.2
157.5	195	79	86.2
157.5	195	79	86.22
157.5	195.06	79	86.25
157.5	195.08	79	86.25
158	195.19	79	86.33
158	195.22	79	86.33
158	195.29	79	86.33
158	195.33	79	86.36
158	195.43	79	86.38
158	195.44	79	86.38
158	195.5	79	86.38
158	195.5	79	86.4
158	195.5	79	86.4
158	195.57	79	86.4
158	195.59	79	86.43
158	195.6	79	86.43
158	195.6	79	86.5
158	195.6	79	86.5
158	195.6	79	86.5
158	195.6	79	86.5
158	195.64	79	86.5
158	195.67	79	86.5
158	195.67	79	86.59
158	195.7	79	86.6
158	195.71	79	86.62
158	195.75	79	86.67
158	195.75	79	86.67
158	195.75	79	86.71
158	195.75	79	86.75
158	195.8	79	86.8
158	195.83	79	86.8
158	195.85	79	86.8
158	195.9	79	86.82
158	196	79	86.83
158	196	79	86.9
158	196	79	86.9
158	196	79	87
158	196	79	87
158	196.3	79	87
158	196.33	79	87
158	196.34	79	87
158.5	196.4	79	87
158.5	196.57	79	87
158.5	196.57	79	87
158.5	196.6	79	87
158.5	196.67	79	87
158.5	196.73	79	87.11
158.5	196.77	79	87.17
158.5	196.78	79	87.18
158.5	196.8	79	87.2
159	196.83	79	87.25
159	196.88	79	87.25
159	196.89	79	87.27
159	197	79	87.33
159	197	79	87.33
159	197	79	87.33
159	197.07	79	87.38
159	197.09	79	87.4
159	197.2	79	87.43
159	197.2	79	87.5
159	197.2	79	87.5
159	197.22	79	87.5
159	197.25	79	87.5
159	197.27	79	87.5
159	197.33	79	87.53
159	197.33	79	87.57
159	197.4	79	87.62
159	197.4	79	87.67
159	197.44	79	87.7
159	197.5	79	87.7
159	197.56	79	87.7
159	197.57	79	87.71
159	197.58	79	87.75
159	197.6	79	87.75
159	197.6	79.5	87.75
159	197.68	79.5	87.75
159	197.73	79.5	87.8
159	197.75	79.5	87.8
159	197.75	79.5	87.88
159	197.78	79.5	87.94
159.5	197.8	79.5	88
159.5	197.83	79.5	88
159.5	197.83	79.5	88
159.5	197.85	79.5	88
159.5	197.96	79.5	88
160	198	79.5	88
160	198	79.5	88
160	198	79.5	88
160	198	79.5	88
160	198	79.5	88
160	198.05	79.5	88
160	198.06	79.5	88.09
160	198.17	79.5	88.12
160	198.2	79.5	88.12
160	198.22	79.5	88.14
160	198.27	79.5	88.14
160	198.27	79.5	88.17
160	198.31	79.5	88.17
160	198.33	79.5	88.17
160	198.33	79.5	88.17
160	198.38	79.5	88.2
160	198.4	79.5	88.2
160	198.4	79.5	88.2
160	198.4	79.5	88.2
160	198.44	79.5	88.25
160	198.5	79.5	88.27
160	198.5	79.5	88.33
160	198.58	79.5	88.33
160	198.62	79.5	88.33
160	198.63	79.5	88.33
160	198.67	79.5	88.36
160	198.67	79.5	88.38
160	198.67	79.5	88.42
160	198.71	80	88.5
160	198.73	80	88.5
160	198.75	80	88.5
160	198.75	80	88.5
160	198.75	80	88.5
160	198.86	80	88.5
160	198.88	80	88.56
160	198.91	80	88.57
160	198.94	80	88.6
160	198.95	80	88.62
160	199	80	88.67
160	199	80	88.67
160.5	199	80	88.71
160.5	199	80	88.75
160.5	199	80	88.75
160.5	199	80	88.75
160.5	199	80	88.82
160.5	199.1	80	88.83
160.5	199.11	80	88.83
160.5	199.14	80	88.87
160.5	199.17	80	88.91
160.5	199.2	80	89
160.5	199.29	80	89
161	199.33	80	89
161	199.33	80	89
161	199.33	80	89
161	199.41	80	89
161	199.42	80	89
161	199.44	80	89.14
161	199.5	80	89.14
161	199.5	80	89.14
161	199.57	80	89.14
161	199.6	80	89.17
161	199.6	80	89.25
161	199.62	80	89.25
161	199.67	80	89.25
161	199.75	80	89.29
161	199.75	80	89.33
161	199.8	80	89.33
161	199.83	80	89.33
161	199.83	80	89.38
161	199.86	80	89.39
161	199.88	80	89.43
161	199.91	80	89.44
161	199.92	80	89.5
161	200	80	89.5
161	200	80	89.5
161	200	80	89.5
161	200	80	89.5
161	200	80	89.5
161	200.08	80	89.56
161	200.09	80	89.67
161	200.12	80	89.67
161	200.17	80	89.71
161	200.25	80	89.85
161	200.25	80	89.89
161	200.31	80	89.92
161	200.32	80	90
161	200.33	80	90
161	200.33	80	90
161	200.33	80	90
161	200.4	80	90
161	200.43	80	90
161	200.43	80	90
161	200.46	80	90
161.5	200.5	80	90.07
161.5	200.5	80	90.1
161.5	200.6	80	90.14
161.5	200.6	80	90.14
161.5	200.6	80	90.14
161.5	200.67	80	90.17
161.5	200.67	80	90.2
161.5	200.73	80	90.2
161.5	200.75	80	90.2
161.5	200.75	80	90.22
161.5	200.78	80	90.3
161.5	200.79	80	90.33
161.5	200.8	80	90.33
161.5	200.83	80	90.38
161.5	200.9	80	90.4
161.5	201	80	90.4
162	201	80	90.43
162	201	80	90.44
162	201	80	90.44
162	201	80	90.5
162	201	80	90.5
162	201	80	90.5
162	201	80	90.5
162	201	80	90.67
162	201.06	80	90.67
162	201.09	80	90.67
162	201.11	80	90.71
162	201.29	80	90.71
162	201.29	80	90.75
162	201.3	80	90.75
162	201.3	80	90.78
162	201.33	80	90.78
162	201.33	80	90.78
162	201.33	80	90.86
162	201.33	80	90.86
162	201.36	80	91
162	201.4	80	91
162	201.5	80	91
162	201.5	80	91
162	201.57	80	91
162	201.57	80	91
162	201.6	80	91
162	201.62	80	91
162	201.67	80	91
162	201.71	80	91
162	201.73	80	91
162	201.75	80	91
162	201.75	80	91
162	201.75	80	91
162	201.78	80	91.17
162	201.8	80	91.19
162	201.83	80	91.2
162	201.83	80	91.2
162	201.88	80	91.2
162	201.88	80	91.25
162.5	201.92	80	91.25
162.5	201.94	80	91.25
162.5	202	80	91.25
162.5	202	80.5	91.3
162.5	202	80.5	91.33
162.5	202	80.5	91.33
162.5	202	80.5	91.4
162.5	202.03	80.5	91.4
162.5	202.12	80.5	91.42
162.5	202.17	80.5	91.44
162.5	202.17	80.5	91.47
162.5	202.17	80.5	91.5
162.5	202.25	80.5	91.5
162.5	202.33	80.5	91.56
162.5	202.33	80.5	91.62
162.5	202.33	80.5	91.67
163	202.4	80.5	91.67
163	202.4	80.5	91.67
163	202.44	80.5	91.8
163	202.5	80.5	91.86
163	202.5	80.5	91.86
163	202.5	80.5	91.86
163	202.5	80.5	91.86
163	202.55	80.5	91.88
163	202.58	80.5	91.9
163	202.67	80.5	91.91
163	202.67	80.5	92
163	202.67	80.5	92
163	202.67	80.5	92
163	202.75	80.5	92
163	202.83	80.5	92.08
163	202.88	80.5	92.1
163	202.95	80.5	92.11
163	203	80.5	92.17
163	203	80.5	92.25
163	203	80.5	92.25
163	203	80.5	92.25
163	203	80.5	92.27
163	203	80.5	92.29
163	203.13	80.5	92.29
163	203.2	80.5	92.33
163	203.24	80.5	92.33
163	203.25	80.5	92.33
163	203.25	80.5	92.33
163	203.31	81	92.4
163	203.33	81	92.43
163	203.33	81	92.5
163	203.4	81	92.5
163	203.4	81	92.5
163	203.43	81	92.5
163.5	203.5	81	92.5
163.5	203.5	81	92.5
163.5	203.5	81	92.6
163.5	203.5	81	92.6
163.5	203.57	81	92.67
163.5	203.58	81	92.67
163.5	203.6	81	92.67
163.5	203.67	81	92.67
163.5	203.67	81	92.7
163.5	203.67	81	92.71
163.5	203.7	81	92.73
163.5	203.76	81	92.73
163.5	203.76	81	92.73
163.5	203.82	81	92.75
163.5	203.86	81	92.79
164	203.88	81	92.82
164	203.89	81	92.86
164	203.89	81	92.86
164	204	81	92.88
164	204	81	92.91
164	204	81	93
164	204	81	93
164	204	81	93
164	204	81	93
164	204	81	93
164	204	81	93
164	204.11	81	93.08
164	204.17	81	93.1
164	204.25	81	93.11
164	204.25	81	93.14
164	204.25	81	93.14
164	204.29	81	93.17
164	204.29	81	93.17
164	204.33	81	93.18
164	204.33	81	93.19
164	204.43	81	93.2
164	204.44	81	93.25
164	204.5	81	93.25
164	204.5	81	93.25
164	204.5	81	93.33
164	204.5	81	93.33
164	204.56	81	93.38
164	204.6	81	93.47
164	204.62	81	93.5
164	204.67	81	93.5
164	204.67	81	93.5
164	204.71	81	93.5
164	204.71	81	93.5
164	204.77	81	93.56
164	204.8	81	93.67
164	204.88	81	93.75
164	204.89	81	93.75
164	205	81	93.79
164	205	81	93.8
164.5	205	81	93.83
164.5	205	81	93.83
164.5	205	81	93.83
164.5	205.14	81	94
164.5	205.17	81	94
164.5	205.17	81	94
[truncated: 8,734 more rows]
