# Supplementary material for: COGNATE: comparative gene annotation characterizer
Source: BMC Genomics. 2017 Jul 17;18:535. doi: 10.1186/s12864-017-3870-8 (PMC5513398; doi:10.1186/s12864-017-3870-8)
Supplement: Supplementary file 4 — The COGNATE package. This archive file contains the COGNATE package, including Perl scripts, Additional file 1: Parameter table, Readme, example data and output, and the GAL library. (ZIP 566 kb) [file 12864_2017_3870_MOESM4_ESM.zip]

Archive with 204 entries (165 files):
- COGNATE_v1.0/GAL/Schema/Result/Feature/.svn/text-base/cds.pm.svn-base
- COGNATE_v1.0/GAL/Schema/Result/Feature/.svn/text-base/exon.pm.svn-base
- COGNATE_v1.0/GAL/Schema/Result/Feature/.svn/text-base/intron.pm.svn-base
- COGNATE_v1.0/GAL/Schema/Result/Feature/.svn/text-base/transcript.pm.svn-base
- COGNATE_v1.0/GAL/Schema/Result/Feature/.svn/text-base/sequence_alteration.pm.svn-base
- COGNATE_v1.0/GAL/Schema/Result/Feature/.svn/text-base/template.pm.svn-base
- COGNATE_v1.0/GAL/Schema/Result/Feature/.svn/text-base/mrna.pm.svn-base
- COGNATE_v1.0/GAL/Schema/Result/Feature/.svn/text-base/three_prime_utr.pm.svn-base
- COGNATE_v1.0/GAL/Schema/Result/Feature/.svn/text-base/gene.pm.svn-base
- COGNATE_v1.0/GAL/Schema/Result/Feature/.svn/text-base/five_prime_utr.pm.svn-base
- COGNATE_v1.0/GAL/Schema/Result/Feature/.svn/text-base/protein.pm.svn-base
- COGNATE_v1.0/GAL/Schema/Result/Feature/.svn/text-base/sequence_feature.pm.svn-base
- COGNATE_v1.0/GAL/Schema/Result/Feature/.svn/entries
- COGNATE_v1.0/GAL/Schema/Result/.svn/text-base/Feature.pm.svn-base
- COGNATE_v1.0/GAL/Schema/Result/.svn/text-base/Relationship.pm.svn-base
- COGNATE_v1.0/GAL/Schema/Result/.svn/text-base/Attribute.pm.svn-base
- COGNATE_v1.0/GAL/Schema/ResultSet/.svn/text-base/Feature.pm.svn-base
- COGNATE_v1.0/GAL/Schema/Result/Feature/cds.pm
- COGNATE_v1.0/GAL/Schema/Result/Feature/exon.pm
- COGNATE_v1.0/GAL/Schema/Result/Feature/intron.pm
- COGNATE_v1.0/GAL/Schema/Result/Feature/transcript.pm~
- COGNATE_v1.0/GAL/Schema/Result/Feature/sequence_alteration.pm
- COGNATE_v1.0/GAL/Schema/Result/Feature/template.pm
- COGNATE_v1.0/GAL/Schema/Result/Feature/mrna.pm
- COGNATE_v1.0/GAL/Schema/Result/Feature/three_prime_utr.pm
- COGNATE_v1.0/GAL/Schema/Result/Feature/gene.pm
- COGNATE_v1.0/GAL/Schema/Result/Feature/five_prime_utr.pm
- COGNATE_v1.0/GAL/Schema/Result/Feature/protein.pm
- COGNATE_v1.0/GAL/Schema/Result/Feature/sequence_feature.pm
- COGNATE_v1.0/GAL/Schema/Result/Feature/transcript.pm
- COGNATE_v1.0/GAL/Schema/Result/.svn/entries
- COGNATE_v1.0/GAL/Schema/ResultSet/.svn/entries
- COGNATE_v1.0/GAL/Schema/Result/Feature.pm
- COGNATE_v1.0/GAL/Schema/Result/Feature.pm~
- COGNATE_v1.0/GAL/Schema/Result/Relationship.pm
- COGNATE_v1.0/GAL/Schema/Result/Attribute.pm
- COGNATE_v1.0/GAL/Schema/ResultSet/Feature.pm~
- COGNATE_v1.0/GAL/Schema/ResultSet/Feature.pm
- COGNATE_v1.0/GAL/Parser/VCFv4_1.pm
- COGNATE_v1.0/GAL/Parser/evan_snp.pm
- COGNATE_v1.0/GAL/Parser/blastn_hittable_parser.pm
- COGNATE_v1.0/GAL/Parser/template.pm
- COGNATE_v1.0/GAL/Parser/dbsnp_flat.pm
- COGNATE_v1.0/GAL/Parser/na18507_sanger_indel.pm
- COGNATE_v1.0/GAL/Parser/vat_snyder.pm
- COGNATE_v1.0/GAL/Parser/venter_indel.pm
- COGNATE_v1.0/GAL/Parser/watson_novel_het.pm
- COGNATE_v1.0/GAL/Parser/nhgri_data2.pm
- COGNATE_v1.0/GAL/Parser/cgi_allJunctionsBeta.pm
- COGNATE_v1.0/GAL/Parser/venter_snp.pm
- COGNATE_v1.0/GAL/Parser/maq_cns2snp.pm
- COGNATE_v1.0/GAL/Parser/cgi_allSvEventsBeta.pm
- COGNATE_v1.0/GAL/Parser/gff3.pm
- COGNATE_v1.0/GAL/Parser/template_sequence_alteration.pm
- COGNATE_v1.0/GAL/Parser/quake_snp.pm
- COGNATE_v1.0/GAL/Parser/cuffdiff_gene_exp.pm
- COGNATE_v1.0/GAL/Parser/ncbi_blast_tab.pm
- COGNATE_v1.0/GAL/Parser/annovar_variant.pm
- COGNATE_v1.0/GAL/Parser/23andMe.pm
- COGNATE_v1.0/GAL/Parser/vep.pm
- COGNATE_v1.0/GAL/Parser/ucsc_dbsnp_table.pm
- COGNATE_v1.0/GAL/Parser/solid_snp.pm
- COGNATE_v1.0/GAL/Parser/cgi_complete.pm
- COGNATE_v1.0/GAL/Parser/hgmd_indel.pm
- COGNATE_v1.0/GAL/Parser/korean_indel.pm
- COGNATE_v1.0/GAL/Parser/vaast_smp.pm
- COGNATE_v1.0/GAL/Parser/korean_snp.pm
- COGNATE_v1.0/GAL/Parser/basic_snp.pm
- COGNATE_v1.0/GAL/Parser/ucsc_gene_table.pm
- COGNATE_v1.0/GAL/Parser/gff3_fast.pm
- COGNATE_v1.0/GAL/Parser/macs_summits.pm
- COGNATE_v1.0/GAL/Parser/hgmd_snv.pm
- COGNATE_v1.0/GAL/Parser/VCFv4_0.pm
- COGNATE_v1.0/GAL/Parser/cgi_compact.pm
- COGNATE_v1.0/GAL/Parser/annovar_exonic.pm
- COGNATE_v1.0/GAL/Parser/seattleseq.pm
- COGNATE_v1.0/GAL/Parser/cgi_mobileElementInsertionsBeta.pm
- COGNATE_v1.0/GAL/Parser/trait_o_matic.pm
- COGNATE_v1.0/GAL/Parser/cgi_cnvSegmentsDiploidBeta.pm
- COGNATE_v1.0/GAL/Parser/samtools_pileup.pm
- COGNATE_v1.0/GAL/Parser/snpeff.pm
- COGNATE_v1.0/GAL/Parser/watson_novel_hom.pm
- COGNATE_v1.0/GAL/Parser/soap_snp.pm
- COGNATE_v1.0/GAL/Parser/watson_cshl.pm
- COGNATE_v1.0/GAL/Parser/ucsc_kg_table.pm
- COGNATE_v1.0/GAL/Parser/chinese_indel.pm
- COGNATE_v1.0/GAL/Parser/bed.pm
- COGNATE_v1.0/GAL/Parser/chinese_snp.pm
- COGNATE_v1.0/GAL/Parser/nhgri_data.pm
- COGNATE_v1.0/GAL/Parser/hapmap_genotypes.pm
- COGNATE_v1.0/GAL/Parser/wang_xlinked_data.pm
- COGNATE_v1.0/GAL/Reader/DelimitedLine.pm
- COGNATE_v1.0/GAL/Reader/RecordParser.pm
- COGNATE_v1.0/GAL/Reader/Template.pm
- COGNATE_v1.0/GAL/Storage/mysql.pm
- COGNATE_v1.0/GAL/Storage/RAM.pm
- COGNATE_v1.0/GAL/Storage/SQLite.pm
- COGNATE_v1.0/GAL/List/Categorical.pm
- COGNATE_v1.0/GAL/List/Numeric.pm
- COGNATE_v1.0/GAL/Writer/GFF3.pm
- COGNATE_v1.0/Example_results/COGNATE_dmel_example/COGNATE_dmel_example_00-analyzed_transcripts.fa
- COGNATE_v1.0/Example_results/COGNATE_dmel_example/COGNATE_dmel_example_01-summary.tsv
- COGNATE_v1.0/Example_results/COGNATE_dmel_example/COGNATE_dmel_example_02-scaffold_general.tsv
- COGNATE_v1.0/Example_results/COGNATE_dmel_example/COGNATE_dmel_example_03-scaffold_transcripts.tsv
- COGNATE_v1.0/Example_results/COGNATE_dmel_example/COGNATE_dmel_example_04-scaffold_CDSs.tsv
- COGNATE_v1.0/Example_results/COGNATE_dmel_example/COGNATE_dmel_example_05-scaffold_exons.tsv
- COGNATE_v1.0/Example_results/COGNATE_dmel_example/COGNATE_dmel_example_06-scaffold_introns.tsv
- COGNATE_v1.0/Example_results/COGNATE_dmel_example/COGNATE_dmel_example_07-transcript_general.tsv
- COGNATE_v1.0/Example_results/COGNATE_dmel_example/COGNATE_dmel_example_08-transcript_CDSs.tsv
- COGNATE_v1.0/Example_results/COGNATE_dmel_example/COGNATE_dmel_example_09-transcript_exons.tsv
- COGNATE_v1.0/Example_results/COGNATE_dmel_example/COGNATE_dmel_example_10-transcript_introns.tsv
- COGNATE_v1.0/Example_results/COGNATE_dmel_example/COGNATE_dmel_example_11-CDSs.tsv
- COGNATE_v1.0/Example_results/COGNATE_dmel_example/COGNATE_dmel_example_12-exons.tsv
- COGNATE_v1.0/Example_results/COGNATE_dmel_example/COGNATE_dmel_example_13-introns.tsv
- COGNATE_v1.0/GAL/Run.pm
- COGNATE_v1.0/GAL/Storage.pm
- COGNATE_v1.0/GAL/Annotation.pm
- COGNATE_v1.0/GAL/Base.pm
- COGNATE_v1.0/GAL/List.pm
- COGNATE_v1.0/GAL/Writer.pm
- COGNATE_v1.0/GAL/Manual.pm
- COGNATE_v1.0/GAL/SchemaAnnotation.pm
- COGNATE_v1.0/GAL/Parser.pm
- COGNATE_v1.0/GAL/Schema.pm
- COGNATE_v1.0/GAL/Reader.pm
- COGNATE_v1.0/GAL/Template.pmx
- COGNATE_v1.0/GAL/CHANGELOG
- COGNATE_v1.0/GAL/LICENSE
- COGNATE_v1.0/GAL/MANIFEST~
- COGNATE_v1.0/GAL/MANIFEST.SKIP
- COGNATE_v1.0/GAL/META.json
- COGNATE_v1.0/GAL/META.yml
- COGNATE_v1.0/GAL/MYMETA.json
- COGNATE_v1.0/GAL/MYMETA.yml
- COGNATE_v1.0/GAL/README
- COGNATE_v1.0/GAL/MANIFEST
- COGNATE_v1.0/Example_results/COGNATE_dmel_example_14-batch_general.tsv
- COGNATE_v1.0/Example_results/COGNATE_dmel_example_15-batch_scaffold-means.tsv
- COGNATE_v1.0/Example_results/COGNATE_dmel_example_16-batch_scaffold-medians.tsv
- COGNATE_v1.0/Example_results/COGNATE_dmel_example_17-batch_transcript-means.tsv
- COGNATE_v1.0/Example_results/COGNATE_dmel_example_18-batch_transcript-medians.tsv
- COGNATE_v1.0/Example_results/COGNATE_dmel_example_19_batch_component_sizes.tsv
- COGNATE_v1.0/Example_results/COGNATE_dmel_example_20_batch_bash-commands.txt
- COGNATE_v1.0/Example_data/README_example_data
- COGNATE_v1.0/Example_data/Dmel_example_annotation.gff~
- COGNATE_v1.0/Example_data/README_example_data~
- COGNATE_v1.0/Example_data/triple-dmel-ex_COGNATE.input
- COGNATE_v1.0/Example_data/Dmel_example_annotation.gff
- COGNATE_v1.0/Example_data/Dmel_example_scaffolds.fna.index
- COGNATE_v1.0/Example_data/Dmel_example_annotation.sqlite
- COGNATE_v1.0/Example_data/Dmel_annotation.gff~
- COGNATE_v1.0/Example_data/Dmel_single_scaffold.fna~
- COGNATE_v1.0/Example_data/Dmel_example_scaffolds.fna
- COGNATE_v1.0/Example_data/Dmel_3scaff_annotation.gff~
- COGNATE_v1.0/Utilities/COGNATE_CheckDep.pl
- COGNATE_v1.0/COGNATE_v1.0.pl
- COGNATE_v1.0/README_COGNATE~
- COGNATE_v1.0/README_COGNATE
- COGNATE_v1.0/POD~
- COGNATE_v1.0/ChangeLog
- COGNATE_v1.0/COGNATE_Table_S1.csv
- COGNATE_v1.0/LICENSE~
- COGNATE_v1.0/LICENSE
- COGNATE_v1.0/ChangeLog~
- COGNATE_v1.0/POD
- COGNATE_v1.0/GAL/Schema/Result/Feature/.svn/tmp/text-base/
- COGNATE_v1.0/GAL/Schema/Result/Feature/.svn/tmp/prop-base/
- COGNATE_v1.0/GAL/Schema/Result/Feature/.svn/tmp/props/
- COGNATE_v1.0/GAL/Schema/Result/Feature/.svn/text-base/
- COGNATE_v1.0/GAL/Schema/Result/Feature/.svn/tmp/
- COGNATE_v1.0/GAL/Schema/Result/Feature/.svn/prop-base/
- COGNATE_v1.0/GAL/Schema/Result/Feature/.svn/props/
- COGNATE_v1.0/GAL/Schema/Result/.svn/tmp/text-base/
- COGNATE_v1.0/GAL/Schema/Result/.svn/tmp/prop-base/
- COGNATE_v1.0/GAL/Schema/Result/.svn/tmp/props/
- COGNATE_v1.0/GAL/Schema/ResultSet/.svn/tmp/text-base/
- COGNATE_v1.0/GAL/Schema/ResultSet/.svn/tmp/prop-base/
- COGNATE_v1.0/GAL/Schema/ResultSet/.svn/tmp/props/
- COGNATE_v1.0/GAL/Schema/Result/Feature/.svn/
- COGNATE_v1.0/GAL/Schema/Result/.svn/text-base/
- COGNATE_v1.0/GAL/Schema/Result/.svn/tmp/
- COGNATE_v1.0/GAL/Schema/Result/.svn/prop-base/
- COGNATE_v1.0/GAL/Schema/Result/.svn/props/
- COGNATE_v1.0/GAL/Schema/ResultSet/.svn/text-base/
- COGNATE_v1.0/GAL/Schema/ResultSet/.svn/tmp/
- COGNATE_v1.0/GAL/Schema/ResultSet/.svn/prop-base/
- COGNATE_v1.0/GAL/Schema/ResultSet/.svn/props/
- COGNATE_v1.0/GAL/Schema/Result/Feature/
- COGNATE_v1.0/GAL/Schema/Result/.svn/
- COGNATE_v1.0/GAL/Schema/ResultSet/.svn/
- COGNATE_v1.0/GAL/Schema/Result/
- COGNATE_v1.0/GAL/Schema/ResultSet/
- COGNATE_v1.0/GAL/Schema/
- COGNATE_v1.0/GAL/Parser/
- COGNATE_v1.0/GAL/Reader/
- COGNATE_v1.0/GAL/Storage/
- COGNATE_v1.0/GAL/List/
- COGNATE_v1.0/GAL/Writer/
- COGNATE_v1.0/Example_results/COGNATE_dmel_example/
- COGNATE_v1.0/GAL/
- COGNATE_v1.0/Example_results/
- COGNATE_v1.0/Example_data/
- COGNATE_v1.0/Utilities/
- COGNATE_v1.0/
