# Supplementary material for: COGNATE: comparative gene annotation characterizer
Source: BMC Genomics. 2017 Jul 17;18:535. doi: 10.1186/s12864-017-3870-8 (PMC5513398; doi:10.1186/s12864-017-3870-8)
Supplement: Supplementary file 4 — The COGNATE package. This archive file contains the COGNATE package, including Perl scripts, Additional file 1: Parameter table, Readme, example data and output, and the GAL library. (ZIP 566 kb) [file 12864_2017_3870_MOESM4_ESM.zip › COGNATE_v1.0/GAL/Schema/ResultSet/Feature.pm]

package GAL::Schema::ResultSet::Feature;
use strict;
use warnings;
use base 'DBIx::Class::ResultSet';
use GAL::List::Numeric;
use GAL::List::Categorical;
use List::MoreUtils qw(uniq);

sub seqids {
  return GAL::List::Categorical->new(list => [shift->get_column('seqid')->all]);
}

sub sources {
  return GAL::List::Categorical->new(list => [shift->get_column('source')->all]);
}

sub types {
  return GAL::List::Categorical->new(list => [shift->get_column('type')->all]);
}

sub starts {
  return GAL::List::Numeric->new(list => [shift->get_column('start')->all]);
}

sub ends {
  return GAL::List::Numeric->new(list => [shift->get_column('end')->all]);
}

sub scores {
  return GAL::List::Numeric->new(list => [shift->get_column('score')->all]);
}

sub strands {
  return GAL::List::Categorical->new(list => [shift->get_column('strand')->all]);
}

sub phases {
  return GAL::List::Categorical->new(list => [shift->get_column('phase')->all]);
}

sub spans {
  my $self = shift;

  return $self->{_gal_spans} if exists $self->{_gal_spans};
  my $spans = GAL::Interval::Span->new();
  while (my $feature = $self->next) {
    $spans->add_feature($feature);
  }
  $self->{_gal_spans} = $spans;
  return $self->{_gal_spans};
}

sub method_list {
  my ($self, $method) = @_;
  my @values;
  while (my $feature = $self->next) {
    my $value = $feature->$method;
    push @values, $value;
  }
  return GAL::List::Numeric->new(list => \@values);
}

sub longest {
  my $self = shift;
  my ($longest) = sort {$b->length <=> $a->length} $self->all;
  return $longest;
}

sub shortest {
  my $self = shift;
  my ($shortest) = sort {$a->length <=> $b->length} $self->all;
  return $shortest;
}

#sub search_large_list {
#
#  my ($self, $column, $type, $list) = @_;
#
#  my $schema = $self->result_source->schema();
#
#  $schema->storage->dbh_do(
#			   sub {
#			     my ($storage, $dbh, $list) = @_;
#			     $dbh->do("DROP TABLE temp;");
#			     $dbh->do("CREATE TABLE temp(col text);");
#			     my $ins = $dbh->prepare("insert into temp (col) values (?)");
#			     $ins->execute($_) for @{$list};
#			   }, $list
#			  );
#
#  my $temp_source = DBIx::Class::ResultSource::Table->new({name => 'temp'});
#  #$temp_source->table('temp');
#  $temp_source->add_columns(qw/ col /);
#  $temp_source->set_primary_key('col');
#  $temp_source->belongs_to(feature_id => 'GAL::Schema::Result::Feature');
#  $schema->register_source('temp', $temp_source);
#  my $new_rs = $self->search({feature_id => 'temp.col'},
#			     {join => {temp => 'col'}});
#
#  return $new_rs;
#
#}

## Attribute aggregation


1;
