# Supplementary material for: COGNATE: comparative gene annotation characterizer
Source: BMC Genomics. 2017 Jul 17;18:535. doi: 10.1186/s12864-017-3870-8 (PMC5513398; doi:10.1186/s12864-017-3870-8)
Supplement: Supplementary file 4 — The COGNATE package. This archive file contains the COGNATE package, including Perl scripts, Additional file 1: Parameter table, Readme, example data and output, and the GAL library. (ZIP 566 kb) [file 12864_2017_3870_MOESM4_ESM.zip › COGNATE_v1.0/GAL/Parser/hgmd_snv.pm]

package GAL::Parser::hgmd_snv;

use strict;
use vars qw($VERSION);
$VERSION = 0.2.0;

use base qw(GAL::Parser);
use GAL::Reader::DelimitedLine;

=head1 NAME

GAL::Parser::hgmd_snv - Parse HGMD_SNV files

=head1 VERSION

This document describes GAL::Parser::hgmd_snv version 0.2.0

=head1 SYNOPSIS

    my $parser = GAL::Parser::hgmd_snv->new(file => 'hgmd_snv.txt');

    while (my $feature_hash = $parser->next_feature_hash) {
	print $parser->to_gff3($feature_hash) . "\n";
    }

=head1 DESCRIPTION

L<GAL::Parser::hgmd_snv> provides a parser for HGMD_SNV data.

=head1 Constructor

New L<GAL::Parser::hgmd_snv> objects are created by the class method
new.  Arguments should be passed to the constructor as a list (or
reference) of key value pairs.  All attributes of the
L<GAL::Parser::hgmd_snv> object can be set in the call to new. An
simple example of object creation would look like this:

    my $parser = GAL::Parser::hgmd_snv->new(file => 'hgmd_snv.txt');

The constructor recognizes the following parameters which will set the
appropriate attributes:

=over

=item * C<< file => feature_file.txt >>

This optional parameter provides the filename for the file containing
the data to be parsed. While this parameter is optional either it, or
the following fh parameter must be set.

=item * C<< fh => feature_file.txt >>

This optional parameter provides a filehandle to read data from. While
this parameter is optional either it, or the following fh parameter
must be set.

=back

=cut

#-----------------------------------------------------------------------------

=head2 new

     Title   : new
     Usage   : GAL::Parser::hgmd_snv->new();
     Function: Creates a GAL::Parser::hgmd_snv object;
     Returns : A GAL::Parser::hgmd_snv object
     Args    : See the attributes described above.

=cut

sub new {
	my ($class, @args) = @_;
	my $self = $class->SUPER::new(@args);
	return $self;
}

#-----------------------------------------------------------------------------

sub _initialize_args {
	my ($self, @args) = @_;

	######################################################################
	# This block of code handels class attributes.  Use the
	# @valid_attributes below to define the valid attributes for
	# this class.  You must have identically named get/set methods
	# for each attribute.  Leave the rest of this block alone!
	######################################################################
	my $args = $self->SUPER::_initialize_args(@args);
	my @valid_attributes = qw(file fh); # Set valid class attributes here
	$self->set_attributes($args, @valid_attributes);
	######################################################################
}

#-----------------------------------------------------------------------------

=head2 parse_record

 Title   : parse_record
 Usage   : $a = $self->parse_record();
 Function: Parse the data from a record.
 Returns : A hash ref needed by Feature.pm to create a Feature object
 Args    : A hash ref of fields that this sub can understand (In this case GFF3).

=cut

sub parse_record {
  my ($self, $record) = @_;

  # Skip records if we don't have genomic coordinates or Variant_seq info
  if (lc $record->{genomic_coordinates_hg19} eq 'null') {
    $self->warn('missing_genomic_coordinates', $self->reader->current_line);
    return undef;
  }
  if (lc $record->{hgvs_cdna} eq 'null') {
    $self->warn('missing_variant_reference_seqs', $self->reader->current_line);
    return undef;
  }

  my ($seqid, $start, $strand) = split /:/, $record->{genomic_coordinates_hg19};
  my $feature_id = 'HGMD_SNV_' . sprintf("%06d", $self->counter('SNV'));
  my $source     = 'HGMD';
  my $type       = 'SNV';
  my $start      = $start;
  my $end        = $start;
  my $score      = '.';
  my $strand     = '+';
  my $phase      = '.';

  # Create the attributes hash
  # See http://www.sequenceontology.org/gvf.html

  # Assign the reference and variant sequences:
  # Reference_seq=A
  # The order of the Variant_seqs matters for indexing Variant_effect
  # - see below
  # Variant_seq=G,A

  my $hgvs_cdna = $record->{hgvs_cdna};
  my ($rna_id, $hgvs_detail) = split /:/, $hgvs_cdna;
  unless ($rna_id && $hgvs_detail) {
    my $error_code = 'incomplete_hgvs_data';
    my $message = "($hgvs_cd) " . $self->reader->current_line;
    $self->warn($error_code, $message);
    return undef;
  }

  my ($cdna_start, $reference_seq, $variant_seq);
  if ($hgvs_detail =~ /(\d+)([A-z])-([A-z])/) {
    ($cdna_start, $reference_seq, $variant_seq) = ($1, $2, $3);
  }
  else {
    my $error_code = 'unable_to_parse_hgvs_data';
    my $message = "($hgvs_cd) " . $self->reader->current_line;
    $self->warn($error_code, $message);
    return undef;
  }

  if ($strand eq '-') {
    $reference_seq = $self->revcomp($reference_seq);
    $variant_seq   = $self->revcomp($variant_seq);
  }

  # If you need to look up the reference sequence
  # Then be sure that you pass (fasta => '/path/to/fasta') as an
  # argument when instantiating the class.
  # $reference_seq ||= uc $self->fasta->seq($seqid, $start, $end);

  # If you need to disambiguate IUPAC codes
  # my @variant_seqs  = $self->expand_iupac_nt_codes($iupac_codes);

  # If you need to reverse compliment sequence
  # $reference_seq = $self->revcomp($reference_seq) if $strand eq '-';

  my @hgmd_aliases = grep {$_ ne 'null'} @{$record}{qw(hgvs_cdna hgvs_protein)};
  map {$_ = 'HGVS:' . $_} @hgmd_aliases;

  my @dbxrefs;
  push @dbxrefs, ('dbSNP:' . $record->{dbsnp}) if $record->{dbsnp} ne 'null';
  push @dbxrefs, ('PMID:'  . $record->{pmid})  if $record->{pmid}  ne 'null';
  push @dbxrefs, ('Gene:'  . $record->{pmid})
    if $record->{pmid}  =~ /NO ID|ABST|HGOL|LSDB/;

  my @variant_effects;
  push @variant_effects, ('gene_variant 0 gene ' . $record->{gene});
  push @variant_effects, ('transcript_variant 0 transcript ' .
			     $record->{acc_num});
  if ($record->{intron_number} ne 'null') {
    push @variant_effects, ('intron_variant 0 intron ' .
			    $record->{acc_num} . ':intron:' .
			    $record->{acc_num});
  }
  if ($record->{codon_number} ne 'null') {
    push @variant_effects, ('coding_sequence_variant 0 mRNA ' .
			    $record->{acc_num});
  }

  my @seq_context;
  if ($record->{sequence_context_hg19} ne 'null') {
    @seq_context = split /\[.*?\]/, $record->{sequence_context_hg19};
  }

  my $attributes = {Reference_seq => [$reference_seq],
		    Variant_seq   => [$variant_seq],
		    ID            => [$feature_id],
		    hgmd_type     => [$record->{type}],
		    hgmd_class    => [$record->{variant_class}],
		    hgmd_acc_num  => [$record->{acc_num}],
		   };

    $attributes->{Variant_effect} = \@variant_effects if @variant_effects;
    $attributes->{Sequence_context} = \@seq_context if @seq_context;
    $attributes->{hgmd_site} = [$record->{site}] if ($record->{site} ne 'null');
    $attributes->{hgmd_location} = [$record->{location}]
      if ($record->{location} ne 'null');
    $attributes->{hgmd_loc_ref_point} = [$record->{loc_ref_point}]
      if ($record->{loc_ref_point});

    $attributes->{Alias} = \@hgmd_aliases if @hgmd_aliases;
    $attributes->{hgmd_disease} = [$record->{disease}]
      if ($record->{disease} ne 'null');


  my $feature_data = {feature_id => $feature_id,
		      seqid      => $seqid,
		      source     => $source,
		      type       => $type,
		      start      => $start,
		      end        => $end,
		      score      => $score,
		      strand     => $strand,
		      phase      => $phase,
		      attributes => $attributes,
		     };

  return $feature_data;
}

#-----------------------------------------------------------------------------

=head2 reader

 Title   : reader
 Usage   : $a = $self->reader
 Function: Return the reader object.
 Returns : A L<GAL::Reader::DelimitedLine> singleton.
 Args    : None

=cut

sub reader {
  my $self = shift;

  if (! $self->{reader}) {

    # Change the field names in the next line to define how the hash keys
    # are named for each column in you input file.
    # If you don't pass field_names as an argument to the reader then
    # the reader will return an array rather than a hash.
    my @field_names = qw(type
		       variant_class
		       acc_num
		       dbsnp
		       genomic_coordinates_hg18
		       genomic_coordinates_hg19
		       hgvs_cdna
		       hgvs_protein
		       gene
		       disease
		       sequence_context_hg18
		       sequence_context_hg19
		       codon_change
		       codon_number
		       intron_number
		       site
		       location
		       location_reference_point
		       author
		       journal
		       vol
		       page
		       year
		       pmid
		       entrezid
		       sift_score
		       sift_prediction
		       mutpred_score
		      );

    my $reader = GAL::Reader::DelimitedLine->new(field_names     => \@field_names,
						 field_separator => "\t",
						 comment_pattern => "^\/\/",
						 header_count    => 1);
    $self->{reader} = $reader;
  }
  return $self->{reader};
}

#-----------------------------------------------------------------------------

=head1 DIAGNOSTICS

L<GAL::Parser::hgmd_snv> does not throw any warnings or errors.

=head1 CONFIGURATION AND ENVIRONMENT

L<GAL::Parser::hgmd_snv> requires no configuration files or
environment variables.

=head1 DEPENDENCIES

L<GAL::Parser>
L<GAL::Reader::DelimitedLine>

=head1 INCOMPATIBILITIES

None reported.

=head1 BUGS AND LIMITATIONS

No bugs have been reported.

Please report any bugs or feature requests to:
barry.moore@genetics.utah.edu

=head1 AUTHOR

Barry Moore <barry.moore@genetics.utah.edu>

=head1 LICENCE AND COPYRIGHT

Copyright (c) 2010-2014, Barry Moore <barry.moore@genetics.utah.edu>.  All
rights reserved.

    This module is free software; you can redistribute it and/or
    modify it under the same terms as Perl itself (See LICENSE).

=head1 DISCLAIMER OF WARRANTY

BECAUSE THIS SOFTWARE IS LICENSED FREE OF CHARGE, THERE IS NO WARRANTY
FOR THE SOFTWARE, TO THE EXTENT PERMITTED BY APPLICABLE LAW. EXCEPT
WHEN OTHERWISE STATED IN WRITING THE COPYRIGHT HOLDERS AND/OR OTHER
PARTIES PROVIDE THE SOFTWARE "AS IS" WITHOUT WARRANTY OF ANY KIND,
EITHER EXPRESSED OR IMPLIED, INCLUDING, BUT NOT LIMITED TO, THE
IMPLIED WARRANTIES OF MERCHANTABILITY AND FITNESS FOR A PARTICULAR
PURPOSE. THE ENTIRE RISK AS TO THE QUALITY AND PERFORMANCE OF THE
SOFTWARE IS WITH YOU. SHOULD THE SOFTWARE PROVE DEFECTIVE, YOU ASSUME
THE COST OF ALL NECESSARY SERVICING, REPAIR, OR CORRECTION.

IN NO EVENT UNLESS REQUIRED BY APPLICABLE LAW OR AGREED TO IN WRITING
WILL ANY COPYRIGHT HOLDER, OR ANY OTHER PARTY WHO MAY MODIFY AND/OR
REDISTRIBUTE THE SOFTWARE AS PERMITTED BY THE ABOVE LICENCE, BE LIABLE
TO YOU FOR DAMAGES, INCLUDING ANY GENERAL, SPECIAL, INCIDENTAL, OR
CONSEQUENTIAL DAMAGES ARISING OUT OF THE USE OR INABILITY TO USE THE
SOFTWARE (INCLUDING BUT NOT LIMITED TO LOSS OF DATA OR DATA BEING
RENDERED INACCURATE OR LOSSES SUSTAINED BY YOU OR THIRD PARTIES OR A
FAILURE OF THE SOFTWARE TO OPERATE WITH ANY OTHER SOFTWARE), EVEN IF
SUCH HOLDER OR OTHER PARTY HAS BEEN ADVISED OF THE POSSIBILITY OF SUCH
DAMAGES.

=cut

1;
