# Supplementary material for: COGNATE: comparative gene annotation characterizer
Source: BMC Genomics. 2017 Jul 17;18:535. doi: 10.1186/s12864-017-3870-8 (PMC5513398; doi:10.1186/s12864-017-3870-8)
Supplement: Supplementary file 4 — The COGNATE package. This archive file contains the COGNATE package, including Perl scripts, Additional file 1: Parameter table, Readme, example data and output, and the GAL library. (ZIP 566 kb) [file 12864_2017_3870_MOESM4_ESM.zip › COGNATE_v1.0/GAL/Reader/DelimitedLine.pm]

package GAL::Reader::DelimitedLine;

use strict;
use vars qw($VERSION);


$VERSION = 0.2.0;
use base qw(GAL::Reader);

=head1 NAME

GAL::Reader::DelimitedLine -  Delimited file parsing for GAL

=head1 VERSION

This document describes GAL::Reader::DelimitedLine version 0.2.0

=head1 SYNOPSIS

    use GAL::Reader::DelimitedLine;
    $reader = GAL::Reader::DelimitedLine->new();
    $reader->file('annotation_file.gff');
    $reader->field_names(qw(seqid source type start end score strand phase
			   attributes));
    $reader->next_record, '$reader->next_record');

=head1 DESCRIPTION

<GAL::Reader::DelimitedLine> provides delimited file (tab delimited, csv etc.)
reading capability to GAL.  It is not intended for general library use, but
rather as a GAL::Reader subclass for developers of GAL::Parser subclasses.
There is however no reason why it couldn't also be used as a stand alone
module for other purposes.

=head1 CONSTRUCTOR

New GAL::Reader::DelimitedLine objects are created by the class method new.
Arguments should be passed to the constructor as a list (or reference)
of key value pairs.  All attributes of the Reader object can be set in
the call to new. An simple example of object creation would look like
this:

  $reader = GAL::Reader::DelimitedLine->new(field_names => \@field_names);

The constructor recognizes the following parameters which will set the
appropriate attributes:

=over 4

=item * C<< field_names => [qw(seqid source type start end)] >>

This optional attribute provides an orderd list that describes the
field names of the columns in the delimited file.  If this attribute
is set then a call to next_record will return a hash (or reference)
with the given field names as keys, otherwise next_record will
return an array of column values.

=item * C<< field_separator => "\t" >>

This optional attribute provides a regular expression that will be used
to split the fields in each line of data.  The default is "\t" - a
tab.

=item * C<< comment_pattern => "^\s*#", \&comment_parser >>

This optional attribute gets/sets a regular expression, passed as a
string or a compiled (qr//) regular expression, that will be used to
detect comment lines.  The comment lines will be stored as a string,
or if the comment_parser attribute has been set, they will be passed
to that code reference and the return value from the code reference
will be stored.  The stored comment lines can be accessed by the
L</comments> method.

=item * C<< comment_parser => "^\s*#" >>

This optional attribute gets/sets a code reference that will be used
to parse comment lines.  This option takes a code reference as an
argurment and the code reference will be used to parse the comment
line.  The code reference will be passed the current GAL::Reader
object, the comment_pattern regular expression, and the current line
of text.  The code reference should return a single scalar value (a
string of text or a data structure) and this value will be stored as
is by the reader.  There is no default comment parser and thus in
the absence of a comment_parser code reference the comment text will
be stored as a string. The stored comment lines can be accessed by
the L</comments> method.


=item * C<< metadata_pattern => "^\s*#" >>

This optional attribute gets/sets a regular expression, passed as a
string or a compiled (qr//) regular expression, that will be used to
detect metadata lines.  The metadata lines will be stored as a string,
or if the metadata_parser attribute has been set, they will be passed
to that code reference and the return value from the code reference
will be stored.  The stored metadata lines can be accessed by the
L</metadata> method.

=item * C<< metadata_parser => "^\s*#" >>

This optional attribute gets/sets a code reference that will be used
to parse metadata lines.  This option takes a code reference as an
argurment and the code reference will be used to parse the metadata
line.  The code reference will be passed the current GAL::Reader
object, the metadata_pattern regular expression, and the current line
of text.  The metadata parser should return a single scalar value (a
string of text or a data structure) and this value will be stored as
is by the reader.  There is not default metadata parser and thus in
the absence of a metadata_parser code reference the metadata text will
be stored as a string. The stored metadata lines can be accessed by
the L</metadata> method.


=item * C<< header_count => 1 >>

This optional attribute provides the ability to instruct the parser to
skip header lines.  An integer i<n> value is provided that will cause
the parser to skip the first i<n> lines of the file.  The skipped
lines will be added to the L</"headers"> stack and can be accessed
from the reader by the L<headers/headers> method.

The following attributes are inhereted from L<GAL::Reader>:

=item * C<< file => feature_file.txt >>

This optional parameter defines what file to parse. While this
parameter is optional either it, or the following fh parameter must be
set before the first call to next_record.

=item * C<< fh => $FH >>

This optional parameter provides a file handle to parse. While this
parameter is optional, either it or the previous must be set before
the first call to next_record.

=back

=cut

#-----------------------------------------------------------------------------
#------------------------------- Constructor ---------------------------------
#-----------------------------------------------------------------------------

=head2 new

     Title   : new
     Usage   : $reader = GAL::Reader::DelimitedLine->new();
     Function: Creates a GAL::Reader::DelimitedLine object;
     Returns : A GAL::Reader::DelimitedLine object
     Args    : field_names => [qw(seqid source type)]
	       file => $file_name
	       fh   => FH
=cut

sub new {
	my ($class, @args) = @_;
	my $self = $class->SUPER::new(@args);
	return $self;
}

#-----------------------------------------------------------------------------

sub _initialize_args {
	my ($self, @args) = @_;

	######################################################################
	# This block of code handels class attributes.  Use the
	# @valid_attributes below to define the valid attributes for
	# this class.  You must have identically named get/set methods
	# for each attribute.  Leave the rest of this block alone!
	######################################################################
	my $args = $self->SUPER::_initialize_args(@args);
	# Set valid class attributes here
	my @valid_attributes = qw(field_names field_separator
				  end_of_data comment_pattern
				  comment_parser metadata_pattern
				  metadata_parser header_count);
	$self->set_attributes($args, @valid_attributes);
	######################################################################
	return $args;
}

#-----------------------------------------------------------------------------
#--------------------------------- Attributes --------------------------------
#-----------------------------------------------------------------------------

=head1 ATTRIBUTES

All attributes can be supplied as parameters to the
GAL::Reader::DelimitedLine constructor as a list (or referenece) of
key value pairs.

=head2 field_names

 Title   : field_names
 Usage   : $self->field_names([qw(seqid source type)]);
 Function: Set the names for the columns in the delimited text.  If this
	   attribute is set then next_record will return a hash (or reference)
	   otherwise it will return an array (or reference).
 Returns : The next record from the reader.
 Args    : N/A

=cut

sub field_names {

  my ($self, $field_names) = @_;

  $self->{field_names} = $field_names if $field_names;
  return wantarray ? @{$self->{field_names}} : $self->{field_names};
}

#-----------------------------------------------------------------------------

=head2 field_separator

 Title   : field_separator
 Usage   : $self->field_separator("\t");
 Function: Set the field separator for spliting lines of data.  Default
	   is "\t" (tab).
 Returns : The field separator as a complied regular expression.
 Args    : A string or complied regular expression pattern.

=cut

sub field_separator {

  my ($self, $field_separator) = @_;

  if ($field_separator) {
    $field_separator = qr/$field_separator/
      unless ref $field_separator eq 'Regexp';
  }
  $self->{field_separator} = $field_separator if $field_separator;
  $self->{field_separator} ||= qr/\t/;
  return $self->{field_separator};
}

#-----------------------------------------------------------------------------

=head2 end_of_data

 Title   : end_of_data
 Usage   : $self->end_of_data("^\#\#FASTA");
 Function: Set a pattern for a line that signals end of data in the file.
 Returns : The field separator as a complied regular expression.
 Args    : A string or complied regular expression pattern.

=cut

sub end_of_data {

  my ($self, $end_of_data) = @_;

  if ($end_of_data) {
    $end_of_data = qr/$end_of_data/
      unless ref $end_of_data eq 'Regexp';
  }
  $self->{end_of_data} = $end_of_data if $end_of_data;
  return $self->{end_of_data};
}

#-----------------------------------------------------------------------------

=head2 comment_pattern

 Title   : comment_pattern
 Usage   : $self->comment_pattern("^\#\#");
	   $self->comment_pattern("^\#\#", \&comment_parser);
 Function: This optional attribute gets/sets a regular expression, passed as a
	   string or a compiled (qr//) regular expression, that will be used to
	   detect comment lines.  The comment lines will be stored as a string,
	   or if the comment_parser attribute has been set, they will be passed
	   to that code reference and the return value from the code reference
	   will be stored.  The stored comment lines can be accessed by the
	   L</comment> method.
 Returns : The comment pattern as a complied regular expression.
 Args    : A string or complied regular expression pattern.

=cut

sub comment_pattern {

  my ($self, $comment_pattern) = @_;

  if ($comment_pattern) {
    if (! ref $comment_pattern eq 'Regexp') {
      $comment_pattern = qr/$comment_pattern/
    }
    $self->{comment_pattern} = $comment_pattern;
  }
  $self->{comment_pattern} ||= qr/^\s*\#[^\#]/;

  return $self->{comment_pattern};
}

#-----------------------------------------------------------------------------

=head2 comment_parser

 Title   : comment_parser
 Usage   : $self->comment_parser(\&comment_parser);
 Function: This optional attribute gets/sets a code reference that
	   will be used to parse comment lines.  This option takes a
	   code reference as an argurment and the code reference will
	   be used to parse the comment line.  The code reference
	   will be passed the current GAL::Reader object, the
	   comment_pattern regular expression, and the current line
	   of text.  The comment parser should return a single scalar
	   value (a string of text or a data structure) and this value
	   will be stored as-is by the reader.  There is not a default
	   comment parser and thus in the absence of a code reference
	   the comment text will be stored as a string. The stored
	   comment lines can be accessed by the L</comment> method.
 Returns : The comment parser as a complied regular expression.
 Args    : A string or complied regular expression parser.

=cut

sub comment_parser {

  my ($self, $comment_parser) = @_;

  if (! ref $comment_parser eq 'Code') {
    $self->throw('comment_parser_must_be_code_ref', $comment_parser);
  }
  $self->{comment_parser} = $comment_parser if $comment_parser;

  $self->{comment_parser} ||= qr/^\s*\#\#/;

  return $self->{comment_parser};
}

#-----------------------------------------------------------------------------

=head2 metadata_pattern

 Title   : metadata_pattern
 Usage   : $self->metadata_pattern("^\#\#");
	   $self->metadata_pattern("^\#\#", \&metadata_parser);
 Function: This optional attribute gets/sets a regular expression, passed as a
	   string or a compiled (qr//) regular expression, that will be used to
	   detect metadata lines.  The metadata lines will be stored as a string,
	   or if the metadata_parser attribute has been set, they will be passed
	   to that code reference and the return value from the code reference
	   will be stored.  The stored metadata lines can be accessed by the
	   L</metadata> method.
 Returns : The metadata pattern as a complied regular expression.
 Args    : A string or complied regular expression pattern.

=cut

sub metadata_pattern {

  my ($self, $metadata_pattern) = @_;

  if ($metadata_pattern) {
    if (! ref $metadata_pattern eq 'Regexp') {
      $metadata_pattern = qr/$metadata_pattern/
    }
    $self->{metadata_pattern} = $metadata_pattern;
  }
  $self->{metadata_pattern} ||= qr/^\s*\#\#/;

  return $self->{metadata_pattern};
}

#-----------------------------------------------------------------------------

=head2 metadata_parser

 Title   : metadata_parser
 Usage   : $self->metadata_parser(\&metadata_parser);
 Function: This optional attribute gets/sets a code reference that
	   will be used to parse metadata lines.  This option takes a
	   code reference as an argurment and the code reference will
	   be used to parse the metadata line.  The code reference
	   will be passed the current GAL::Reader object, the
	   metadata_pattern regular expression, and the current line
	   of text.  The metadata parser should return a single scalar
	   value (a string of text or a data structure) and this value
	   will be stored as-is by the reader.  There is not a default
	   metadata parser and thus in the absence of a code reference
	   the metadata text will be stored as a string. The stored
	   metadata lines can be accessed by the L</metadata> method.
 Returns : The metadata parser as a complied regular expression.
 Args    : A string or complied regular expression parser.

=cut

sub metadata_parser {

  my ($self, $metadata_parser) = @_;

  if (! ref $metadata_parser eq 'Code') {
    $self->throw('metadata_parser_must_be_code_ref', $metadata_parser);
  }
  $self->{metadata_parser} = $metadata_parser if ($metadata_parser);

  $self->{metadata_parser} ||= qr/^\s*\#\#/;

  return $self->{metadata_parser};
}

#-----------------------------------------------------------------------------

=Head2 header_count

 Title   : header_count
 Usage   : $self->header_count(1);
 Function: Set an value for files containing headers.  Default is undef.
	   If the header attribute is set to a positive integer value then
	   that many lines will be skipped from the top of the file and
	   those lines will be added to the L</"headers"> stack.
 Returns : The current value of header_count
 Args    : An integer 0 or greater.

=cut

sub header_count {

  my ($self, $header_count) = @_;

  my $return_value;
  #TODO: Put a closure here to dectect if header_count is being set more
  #TODO: than once and warn.
  if ($header_count) {
    $self->{header_count} = $header_count;
  }
  $self->{header_count} ||= 0;
  return $self->{header_count};
}

#-----------------------------------------------------------------------------
#---------------------------------- Methods ----------------------------------
#-----------------------------------------------------------------------------

=head1 METHODS

=head2 next_record

 Title   : next_record
 Usage   : $record = $reader->next_record();
 Function: Return the next record from the reader
 Returns : The next record from the reader as a hash, array or reference
	   to one of those.  If feild_names is set then a hash will be
	   returned, otherwise an array.
 Args    : N/A

=cut

sub next_record {
    my $self = shift;
    my $fh = $self->fh;
    my $line;
    my ($comment_pattern)  = $self->comment_pattern;
    my ($metadata_pattern) = $self->metadata_pattern;
    my $field_separator  = $self->field_separator;
    my $end_of_data      = $self->end_of_data;
  LINE:
    while ($line = <$fh>) {
      if ($end_of_data && $line =~ $end_of_data) {
	$line = undef;
	last LINE
      }
	chomp $line;
	$self->{current_line} = $line;
	next if $line =~ /^\s*$/;
	if ($line =~ $metadata_pattern) {
	    $self->metadata($line);
	    next LINE;
	}
	if ($line =~ $comment_pattern) {
	    $self->comments($line);
	    next LINE;
	}
	if ($self->header_count > 0) {
	    push @{$self->{headers}}, $line;
	    $self->{header_count}--;
	    next LINE;
	}
	last;
    }
    return undef unless defined $line;
    my @record_array = split $field_separator, $line;
    if (ref $self->{field_names} eq 'ARRAY') {
	my %record_hash;
	@record_hash{@{$self->{field_names}}} = @record_array;
	return wantarray ? %record_hash : \%record_hash;
    }
    return wantarray ? @record_array : \@record_array;
}

#-----------------------------------------------------------------------------

=head2 headers

 Title   : headers
 Usage   : @headers = $reader->headers($line);
 Function: Add a line of data to the headers stack and/or return all the
	   headers in the stack.
 Returns : An array or array reference of headers.
 Args    : A header.

=cut

sub headers {
	my ($self, $header) = @_;

	push @{$self->{headers}}, $header if $header;
	return wantarray ? @{$self->{headers}} : $self->{headers};
}

#-----------------------------------------------------------------------------

=head2 current_line

 Title   : current_line
 Usage   : $line = $reader->current_line();
 Function: Return the current line that the reader has most recently read.
 Returns : A string
 Args    : N/A

=cut

sub current_line {
  return shift->{current_line};
}

#-----------------------------------------------------------------------------

=head2 comments

 Title   : comments
 Usage   : $comments = $reader->comments($line);
 Function: Add a comment (as defined by L</"comment_pattern">) to the
	   comments stack and/or return all the comments in the stack.
 Returns : An array or array reference of comments.
 Args    : A scalar value (string or data structure) of comment.

=cut

sub comments {
	my ($self, $comment) = @_;

	my ($comment_pattern, $comment_parser) = $self->comment_pattern;

	if (ref $comment_parser eq 'CODE') {
	  eval {
	    $comment = &{$comment_parser}($self, $comment_pattern, $comment);
	  };
	  if ($@) {
	    $self->warn('error_parsing_comment', $@);
	  }
	}

	push @{$self->{comments}}, $comment if $comment;
	return wantarray ? @{$self->{comments}} : $self->{comments};
}

#-----------------------------------------------------------------------------

=head2 metadata

 Title   : metadata
 Usage   : $metadata = $reader->metadata($line);
 Function: Add a metadata (as defined by L</"metadata_pattern">) to the
	   metadata stack and/or return all the metadata in the stack.
 Returns : An array or array reference of metadata.
 Args    : A scalar value (string or data structure) of metadata.

=cut

sub metadata {
	my ($self, $metadata) = @_;

	my $metadata_pattern = $self->metadata_pattern;
	my $metadata_parser  = $self->metadata_parser;

	if (ref $metadata_parser eq 'CODE') {
	  eval {
	    $metadata = &{$metadata_parser}($self, $metadata_pattern, $metadata);
	  };
	  if ($@) {
	    $self->throw('error_parsing_metadata', $@);
	  }
	}

	push @{$self->{metadata}}, $metadata if $metadata;
	return wantarray ? @{$self->{metadata}} : $self->{metadata};
}

#-----------------------------------------------------------------------------

=head1 DIAGNOSTICS

<GAL::Reader::DelimitedLine> does not throw any error or warnings.  If
errors or warnings appear to be coming from GAL::Reader::Delimited it may be
that they are being throw by <GAL::Reader>

=head1 CONFIGURATION AND ENVIRONMENT

<GAL::Reader::DelimitedLine> requires no configuration files or environment variables.

=head1 DEPENDENCIES

<GAL::Reader>

=head1 INCOMPATIBILITIES

None reported.

=head1 BUGS AND LIMITATIONS

No bugs have been reported.

Please report any bugs or feature requests to:
barry.moore@genetics.utah.edu

=head1 AUTHOR

Barry Moore <barry.moore@genetics.utah.edu>

=head1 LICENCE AND COPYRIGHT

Copyright (c) 2010-2014, Barry Moore <barry.moore@genetics.utah.edu>.  All rights reserved.

    This module is free software; you can redistribute it and/or
    modify it under the same terms as Perl itself (See LICENSE).

=head1 DISCLAIMER OF WARRANTY

BECAUSE THIS SOFTWARE IS LICENSED FREE OF CHARGE, THERE IS NO WARRANTY
FOR THE SOFTWARE, TO THE EXTENT PERMITTED BY APPLICABLE LAW. EXCEPT WHEN
OTHERWISE STATED IN WRITING THE COPYRIGHT HOLDERS AND/OR OTHER PARTIES
PROVIDE THE SOFTWARE "AS IS" WITHOUT WARRANTY OF ANY KIND, EITHER
EXPRESSED OR IMPLIED, INCLUDING, BUT NOT LIMITED TO, THE IMPLIED
WARRANTIES OF MERCHANTABILITY AND FITNESS FOR A PARTICULAR PURPOSE. THE
ENTIRE RISK AS TO THE QUALITY AND PERFORMANCE OF THE SOFTWARE IS WITH
YOU. SHOULD THE SOFTWARE PROVE DEFECTIVE, YOU ASSUME THE COST OF ALL
NECESSARY SERVICING, REPAIR, OR CORRECTION.

IN NO EVENT UNLESS REQUIRED BY APPLICABLE LAW OR AGREED TO IN WRITING
WILL ANY COPYRIGHT HOLDER, OR ANY OTHER PARTY WHO MAY MODIFY AND/OR
REDISTRIBUTE THE SOFTWARE AS PERMITTED BY THE ABOVE LICENCE, BE
LIABLE TO YOU FOR DAMAGES, INCLUDING ANY GENERAL, SPECIAL, INCIDENTAL,
OR CONSEQUENTIAL DAMAGES ARISING OUT OF THE USE OR INABILITY TO USE
THE SOFTWARE (INCLUDING BUT NOT LIMITED TO LOSS OF DATA OR DATA BEING
RENDERED INACCURATE OR LOSSES SUSTAINED BY YOU OR THIRD PARTIES OR A
FAILURE OF THE SOFTWARE TO OPERATE WITH ANY OTHER SOFTWARE), EVEN IF
SUCH HOLDER OR OTHER PARTY HAS BEEN ADVISED OF THE POSSIBILITY OF
SUCH DAMAGES.

=cut
