# Supplementary material for: COGNATE: comparative gene annotation characterizer
Source: BMC Genomics. 2017 Jul 17;18:535. doi: 10.1186/s12864-017-3870-8 (PMC5513398; doi:10.1186/s12864-017-3870-8)
Supplement: Supplementary file 4 — The COGNATE package. This archive file contains the COGNATE package, including Perl scripts, Additional file 1: Parameter table, Readme, example data and output, and the GAL library. (ZIP 566 kb) [file 12864_2017_3870_MOESM4_ESM.zip › COGNATE_v1.0/Example_results/COGNATE_dmel_example/COGNATE_dmel_example_00-analyzed_transcripts.fa]

>dmel_example|dmel_example_rna34014
MPKPWPISTVAEMGSSQLLVLICCIPWLCDSNSMGKDAWLRPGCHKVGNTRKITIPDCVEFTITTNACRGFCESFSVPSIPMMGSSLSVLFKPPKPVVSVGQCCNMMKSEEIQRRVLCIEGIRNVTFNSALSCSCYHCKKD
>dmel_example|dmel_example_rna34015
MSRNQNESNLLDINEDLPFALALPPVSMDSLQLNADGNSPEDKTLGIGRKTILNAHTKSLAPIVSDEALNTLNELREQNLLCDAQISVGEDVFNVHRAIMCSCSSYFRAQFTGFNADTPGCVDGSDAKKNNNFIHIPGVSSCIMNCVIQYAYLRQTNISESNVHELLICADYVGMVGLVKKCKDYLGRILTPENCVSIMGFARFRFLEDLHLKARNYTLRYFTEVAYRNIDILDMSAEDFYSIISDDELNTREEDHVWKLCVKWIDRNPESRKRHVAHLMTGVRLGLMTPKCFMEEVKEHPYVLECEAAKPLIVDTFKFMYDLDFLNPQADELTTPPLAMPRLPHEVIFAIGGWSGGTSKGCIETYDTRADRWVTINAEDPAGPRAYHGTAVLGFKIFSIGGYDGVEYFNTCRVFDAVKKKWNEIAPMHCRRCYVSVTELNGMIYAIGGYDGHNRLNTVERYNPRTNQWSVIPPMNMQRSDASACTLQERIYATGGFNGQECLDSAEYYDPVTNVWTRIPNMNHRRSGVSCVAFRNQLYVIGGFNGTARLSTGERFDPDTQTWHFIREMNHSRSNFGLEIIDDMIFAIGGFNGVSTISHTECYVAETDEWMEATDMNIVRSALSANNIAGLPNKRDYIHKERDRLMEERRQRLMATAMARENVGHGNASQMLVEHNDGAMDDYESPDEVDETDEQEQSARISRTIPPSVGLPNPAVAAETIRDQSQLVSTAQLNRVMEDRGMDNNRSNRVQLRNQRHGSHHEIRRRT
>dmel_example|dmel_example_rna34011
VVVCELNRRYCNQHGSGTGVVPAYSPEMGDDLAFYTRVTLDHIMNELCKQSDCFKFINQNRSSEDPAINSLEECTLELGRLRKLLTQQTDSCQAVKNEKKETSYSVDKCNQELERLNDLLKQKDEQLEVLIEENECLCMAAEISKNKLDDLDNQVQKLDEDTRHMEQGIVESIGLIQDIGDVSHENELLKGKISQLEDGEA
>dmel_example|dmel_example_rna33987
SV*VMLSLIMEKCTLS*YSVTMLAT*EFCLTRHTYVVPFKQNQVRPLLKLYGLTYSGGRYPSFSQRNT*TFTMRWYLAFTFLYI*TPYLHRRNIGTLRSIEVAALA**W*LMTSEAISAFPLVYLPSS*PRAITLW*QEGRTHLLGSGMFIFLRSPLRSLQVIMEELFWFLSNRKKTRFTALTTRRL*KCGTYTNIHFCRLTEI*YG*YITVRRT*HIITIPIFGNLWWQDES*FP*SVALAFVWTSQMVTLTQLRSRLFCTIVCLETL*AVALTVIL*FGILGQGGEKLS*KVVTPK*SMVRLLILRSPLPALIRSSNFSSLEHVMVP*KSGTITTQLLYEI*V*CQTKKLLQLFGL*I
