# Supplementary material for: COGNATE: comparative gene annotation characterizer
Source: BMC Genomics. 2017 Jul 17;18:535. doi: 10.1186/s12864-017-3870-8 (PMC5513398; doi:10.1186/s12864-017-3870-8)
Supplement: Supplementary file 4 — The COGNATE package. This archive file contains the COGNATE package, including Perl scripts, Additional file 1: Parameter table, Readme, example data and output, and the GAL library. (ZIP 566 kb) [file 12864_2017_3870_MOESM4_ESM.zip › COGNATE_v1.0/Example_results/COGNATE_dmel_example/COGNATE_dmel_example_01-summary.tsv]

## Tool:	COGNATE_v1.0.pl
## Input files:	Gff	/home/jeanne/Desktop/TOOLS/JW_Annotation_characterization/COGNATE_v1.0/Example_data/Dmel_example_annotation.gff
##	Fasta	/home/jeanne/Desktop/TOOLS/JW_Annotation_characterization/COGNATE_v1.0/Example_data/Dmel_example_scaffolds.fna
# COUNTS
		Total count (present in annotation)	Analyzed (excl. isoforms)	%
Type: Scaffolds		3
Type: gene		4
	Child Type: mRNA	5	4	80.00 %
Type: mRNA		5
	Child Type: intron	6	6	100.00 %
	Child Type: exon	16	10	62.50 %
	Child Type: CDS	14	9	64.29 %
Single CDS gene count	2
Single exon gene count	2
Strand-Mix gene count	0
# ASSEMBLY
Assembly size (bp)		102,853
Assembly size (bp) without Ns		94,923
Percentage of Ns in assembly		7.71 %
Total number of GC bases in assembly		36,458
Assembly GC content (GC/total length)		35.45 %
Assembly GC content without ambiguity (GCS/length-NRYKMBDHV)		38.41 %
CpG o/e for complete assembly		1.019
CpG o/e for assembly without ambiguity		0.941
Values of N50, L50, etc.:
N50	L50	N75	L75	N90	L90
88768	1	88768	1	12714	2
L90pcG	3
# INTRON LENGTH DISTRIBUTION (see Roy & Penny 2007)
Intron count	3n	3n+1	3n+2	Excess 3n	Deviation from expected 3n
6	3	0	3	0.250	0.167
# TRANSCRIPT DATA per Scaffold	Minimum	Maximum	Mean	Median	Variance	Standard deviation
Transcript count per scaffold	1.000	2.000	1.333	1.000	0.333	0.577
Added transcript length per scaffold	603.000	32572.000	11418.667	1081.000	335654754.333	18320.883
Transcript coverage (added transcript length / scaff length)	0.085	0.440	0.297	0.367	0.035	0.187
Transcript density (transcript count / scaff length)	0.000	0.001	0.000	0.000	0.000	0.000
# CDS DATA per Scaffold	Minimum	Maximum	Mean	Median	Variance	Standard deviation
CDS count per scaffold	1.000	7.000	3.000	1.000	12.000	3.464
Added CDS length per scaffold	603.000	2730.000	1471.333	1081.000	1245302.333	1115.931
CDS count per scaffold	0.031	0.440	0.185	0.085	0.049	0.222
CDS density (CDS count / scaff length)	0.000	0.001	0.000	0.000	0.000	0.000
# EXON DATA per Scaffold	Minimum	Maximum	Mean	Median	Variance	Standard deviation
Exon count per scaffold	1.000	8.000	3.333	1.000	16.333	4.041
Added exon length per scaffold	603.000	3205.000	1629.667	1081.000	1918377.333	1385.055
Exon coverage (added exon length / scaff length)	0.036	0.440	0.187	0.085	0.049	0.220
Exon density (exon count / scaff length)	0.000	0.001	0.000	0.000	0.000	0.000
# INTRON DATA per Scaffold	Minimum	Maximum	Mean	Median	Variance	Standard deviation
Intron count per scaffold	0.000	6.000	2.000	0.000	12.000	3.464
Added intron length per scaffold	0.000	29379.000	9793.000	0.000	287708547.000	16961.974
Intron coverage (added intron length / scaff length)	0.000	0.331	0.110	0.000	0.037	0.191
Intron density (intron count / scaff length)	0.000	0.000	0.000	0.000	0.000	0.000
# Individual LENGTHs	Minimum	Maximum	Mean	Median	Variance	Standard deviation	Sum
Scaffold	1371.000	88768.000	34284.333	12714.000	2258518362.333	47523.871
Transcript (genomic)	484.000	32088.000	8564.000	842.000	246012595.333	15684.789	34256
Protein	141.000	767.000	367.250	280.500	79560.250	282.064	1469
CDS	93.000	1308.000	490.444	323.000	183582.278	428.465	4414
Exon	93.000	1628.000	488.900	309.000	247863.211	497.859	4889
Intron	54.000	25797.000	4896.500	61.000	106573386.300	10323.439	29379
# Added LENGTHs per transcript	Minimum	Maximum	Mean	Median	Variance	Standard deviation
CDS	426.000	2304.000	1103.500	842.000	717071.000	846.800
Exon	426.000	2779.000	1222.250	842.000	1153635.583	1074.074
Intron	60.000	29319.000	14689.500	14689.500	428044540.500	20689.237
# Median LENGTHs per transcript
	Minimum	Maximum	Mean	Median	Variance	Standard deviation
CDS	213.000	1081.000	545.500	444.000	156161.000	395.172
Exon	213.000	1081.000	543.000	439.000	157922.667	397.395
Intron	30.000	59.000	44.500	44.500	420.500	20.506
# Mean LENGTHs per transcript	Minimum	Maximum	Mean	Median	Variance	Standard deviation
CDS	213.000	1081.000	589.450	531.900	133356.810	365.181
Exon	213.000	1081.000	590.043	533.085	133154.947	364.904
Intron	30.000	4886.500	2458.250	2458.250	11792796.125	3434.064
# Individual GC CONTENT	Minimum	Maximum	Mean	Median	Variance	Standard deviation
Transcript	39.470	44.010	41.802	41.865	5.588	2.364
Transcript (without ambiguity)	39.470	44.010	41.802	41.865	5.588	2.364
CDS	34.409	49.771	43.977	43.663	24.251	4.925
CDS (without ambiguity)	34.409	49.771	43.977	43.663	24.251	4.925
Exon	34.409	48.806	43.939	44.189	19.535	4.420
Exon (without ambiguity)	34.409	48.806	43.939	44.189	19.535	4.420
Intron	27.419	40.741	36.318	38.407	25.763	5.076
Intron (without ambiguity)	27.419	40.741	36.318	38.407	25.763	5.076
# Median GC CONTENT per transcript	Minimum	Maximum	Mean	Median	Variance	Standard deviation
CDS	39.470	44.720	42.345	42.595	5.433	2.331
CDS (without ambiguity)	39.470	44.720	42.345	42.595	5.433	2.331
Exon	39.470	45.330	42.498	42.595	6.492	2.548
Exon (without ambiguity)	39.470	45.330	42.498	42.595	6.492	2.548
Intron	33.330	39.310	36.320	36.320	17.880	4.228
Intron (without ambiguity)	33.330	39.310	36.320	36.320	17.880	4.228
# Mean GC CONTENT per transcript	Minimum	Maximum	Mean	Median	Variance	Standard deviation
CDS	39.470	45.920	42.645	42.595	7.693	2.774
CDS (without ambiguity)	39.470	45.920	42.645	42.595	7.693	2.774
Exon	39.470	45.530	42.547	42.595	6.880	2.623
Exon (without ambiguity)	39.470	45.530	42.547	42.595	6.880	2.623
Intron	33.330	36.920	35.125	35.125	6.444	2.539
Intron (without ambiguity)	33.330	36.920	35.125	35.125	6.444	2.539
# Individual CpG o/e values	Minimum	Maximum	Mean	Median	Variance	Standard deviation
Transcript	0.702	0.958	0.809	0.788	0.012	0.108
CDS	0.662	1.628	0.969	0.890	0.086	0.294
Exon	0.662	1.628	0.948	0.855	0.085	0.291
Intron	0.000	1.745	0.790	0.795	0.340	0.583
# Median CpG o/e values per transcript	Minimum	Maximum	Mean	Median	Variance	Standard deviation
CDS	0.702	1.145	0.922	0.920	0.042	0.206
Exon	0.702	1.145	0.899	0.874	0.037	0.193
Intron	0.671	0.814	0.742	0.742	0.010	0.101
# COUNTS per transcript	Minimum	Maximum	Mean	Median	Variance	Standard deviation
Alternative Spliceforms	0.000	1.000	0.250	0.000	0.250	0.500
CDS	1.000	5.000	2.250	1.500	3.583	1.893
Exon	1.000	6.000	2.500	1.500	5.667	2.380
Intron	0.000	5.000	1.500	0.500	5.667	2.380
# COVERAGES per transcript (length x / transcript length)	Minimum	Maximum	Mean	Median	Variance	Standard deviation
CDS	0.072	1.000	0.738	0.940	0.200	0.448
Exon	0.087	1.000	0.742	0.940	0.194	0.440
Intron	0.124	0.914	0.519	0.519	0.312	0.558
# DENSITIES per transcript (# x / transcript length)	Minimum	Maximum	Mean	Median	Variance	Standard deviation
CDS	0.000	0.004	0.002	0.001	0.000	0.002
Exon	0.000	0.004	0.002	0.001	0.000	0.002
Intron	0.000	0.002	0.001	0.001	0.000	0.001
