# Supplementary material for: COGNATE: comparative gene annotation characterizer
Source: BMC Genomics. 2017 Jul 17;18:535. doi: 10.1186/s12864-017-3870-8 (PMC5513398; doi:10.1186/s12864-017-3870-8)
Supplement: Supplementary file 4 — The COGNATE package. This archive file contains the COGNATE package, including Perl scripts, Additional file 1: Parameter table, Readme, example data and output, and the GAL library. (ZIP 566 kb) [file 12864_2017_3870_MOESM4_ESM.zip › COGNATE_v1.0/Example_results/COGNATE_dmel_example/COGNATE_dmel_example_02-scaffold_general.tsv]

Scaffold ID	Scaffold length	Scaffold length without Ns	Scaffold GC content	Scaffold GC content without ambiguity
NW_001846187.1	1371	1371	38.22	NA
NW_007931083.1	88768	88768	38.46	NA
NW_007931104.1	12714	4784	14.10	NA
