# Supplementary material for: COGNATE: comparative gene annotation characterizer
Source: BMC Genomics. 2017 Jul 17;18:535. doi: 10.1186/s12864-017-3870-8 (PMC5513398; doi:10.1186/s12864-017-3870-8)
Supplement: Supplementary file 4 — The COGNATE package. This archive file contains the COGNATE package, including Perl scripts, Additional file 1: Parameter table, Readme, example data and output, and the GAL library. (ZIP 566 kb) [file 12864_2017_3870_MOESM4_ESM.zip › COGNATE_v1.0/Example_results/COGNATE_dmel_example/COGNATE_dmel_example_05-scaffold_exons.tsv]

Scaffold ID	Exon count of scaffold	Added exon length	Exon coverage of scaffold	Exon density of scaffold
NW_001846187.1	1	603	0.439824945295405	0.000729394602480
NW_007931083.1	8	3205	0.036105353280461	0.000090122566691
NW_007931104.1	1	1081	0.085024382570395	0.000078653452887
