# Supplementary material for: COGNATE: comparative gene annotation characterizer
Source: BMC Genomics. 2017 Jul 17;18:535. doi: 10.1186/s12864-017-3870-8 (PMC5513398; doi:10.1186/s12864-017-3870-8)
Supplement: Supplementary file 4 — The COGNATE package. This archive file contains the COGNATE package, including Perl scripts, Additional file 1: Parameter table, Readme, example data and output, and the GAL library. (ZIP 566 kb) [file 12864_2017_3870_MOESM4_ESM.zip › COGNATE_v1.0/Example_results/COGNATE_dmel_example/COGNATE_dmel_example_07-transcript_general.tsv]

Transcript ID	Transcript length (genomic)	Transcript GC content	Transcript GC content without ambiguity	Transcript CpG o/e	Transcript strand	Protein length	Count of alternative spliceforms
rna33987	1081	43.66	43.66	0.800	-	360	0
rna34011	603	39.47	39.47	0.702	-	201	0
rna34014	484	44.01	44.01	0.775	-	141	0
rna34015	32088	40.07	40.07	0.958	+	767	1
