# Supplementary material for: COGNATE: comparative gene annotation characterizer
Source: BMC Genomics. 2017 Jul 17;18:535. doi: 10.1186/s12864-017-3870-8 (PMC5513398; doi:10.1186/s12864-017-3870-8)
Supplement: Supplementary file 4 — The COGNATE package. This archive file contains the COGNATE package, including Perl scripts, Additional file 1: Parameter table, Readme, example data and output, and the GAL library. (ZIP 566 kb) [file 12864_2017_3870_MOESM4_ESM.zip › COGNATE_v1.0/Example_results/COGNATE_dmel_example/COGNATE_dmel_example_08-transcript_CDSs.tsv]

Transcript ID	CDS count of transcript	Added CDS length of transcript	Median CDS length of transcript	Mean CDS length of transcript	Median CDS GC content of transcript	Mean CDS GC content of transcript	Median CDS GC content without ambiguity of transcript	Mean CDS GC content without ambiguity of transcript	Median CDS CpG o/e	CDS coverage of transcript	CDS density of transcript
rna33987	1	1081	1081.00	1081.00	43.66	43.66	43.66	43.66	0.8	1.000000000000000	0.000925069380204
rna34011	1	603	603.00	603.00	39.47	39.47	39.47	39.47	0.702	1.000000000000000	0.001658374792703
rna34014	2	426	213.00	213.00	41.53	41.53	41.53	41.53	1.145	0.880165289256198	0.004132231404959
rna34015	5	2304	285.00	460.80	44.72	45.92	44.72	45.92	1.041	0.071802543006731	0.000155821490900
