# Supplementary material for: COGNATE: comparative gene annotation characterizer
Source: BMC Genomics. 2017 Jul 17;18:535. doi: 10.1186/s12864-017-3870-8 (PMC5513398; doi:10.1186/s12864-017-3870-8)
Supplement: Supplementary file 4 — The COGNATE package. This archive file contains the COGNATE package, including Perl scripts, Additional file 1: Parameter table, Readme, example data and output, and the GAL library. (ZIP 566 kb) [file 12864_2017_3870_MOESM4_ESM.zip › COGNATE_v1.0/Example_results/COGNATE_dmel_example/COGNATE_dmel_example_09-transcript_exons.tsv]

Transcript ID	Exon count of transcript	Added exon length of transcript	Median exon length of transcript	Mean exon length of transcript	Median exon GC content of transcript	Mean exon GC content of transcript	Median exon GC content without ambiguity of transcript	Mean exon GC content without ambiguity of transcript	Median exon CpG o/e	Exon coverage of transcript	Exon density of transcript
rna33987	1	1081	1081.00	1081.00	43.66	43.66	43.66	43.66	0.8	1.000000000000000	0.000925069380204
rna34011	1	603	603.00	603.00	39.47	39.47	39.47	39.47	0.702	1.000000000000000	0.001658374792703
rna34014	2	426	213.00	213.00	41.53	41.53	41.53	41.53	1.145	0.880165289256198	0.004132231404959
rna34015	6	2779	275.00	463.17	45.33	45.53	45.33	45.53	0.948167	0.086605584642234	0.000186985789080
