# Supplementary material for: COGNATE: comparative gene annotation characterizer
Source: BMC Genomics. 2017 Jul 17;18:535. doi: 10.1186/s12864-017-3870-8 (PMC5513398; doi:10.1186/s12864-017-3870-8)
Supplement: Supplementary file 4 — The COGNATE package. This archive file contains the COGNATE package, including Perl scripts, Additional file 1: Parameter table, Readme, example data and output, and the GAL library. (ZIP 566 kb) [file 12864_2017_3870_MOESM4_ESM.zip › COGNATE_v1.0/Example_results/COGNATE_dmel_example/COGNATE_dmel_example_10-transcript_introns.tsv]

Transcript ID	Intron count of transcript	Added intron length of transcript	Median intron length of transcript	Mean intron length of transcript	Median intron GC content of transcript	Mean intron GC content of transcript	Median intron GC content without ambiguity of transcript	Mean intron GC content without ambiguity of transcript	Median intron CpG o/e	Intron coverage of transcript	Intron density of transcript
rna33987	0	NA	NA	NA	NA	NA	NA	NA	NA	NA	NA
rna34011	0	NA	NA	NA	NA	NA	NA	NA	NA	NA	NA
rna34014	1	60	30.00	30.00	33.33	33.33	33.33	33.33	0.671	0.123966942148760	0.002066115702479
rna34015	5	29319	59.00	4886.50	39.31	36.92	39.31	36.92	0.8136	0.913706058339566	0.000155821490900
