# Supplementary material for: COGNATE: comparative gene annotation characterizer
Source: BMC Genomics. 2017 Jul 17;18:535. doi: 10.1186/s12864-017-3870-8 (PMC5513398; doi:10.1186/s12864-017-3870-8)
Supplement: Supplementary file 4 — The COGNATE package. This archive file contains the COGNATE package, including Perl scripts, Additional file 1: Parameter table, Readme, example data and output, and the GAL library. (ZIP 566 kb) [file 12864_2017_3870_MOESM4_ESM.zip › COGNATE_v1.0/Example_results/COGNATE_dmel_example/COGNATE_dmel_example_11-CDSs.tsv]

ID	Transcript ID	Length	GC content	GC content without ambiguity	CpG o/e	Strand
cds30257	rna33987	1081	43.663	43.663	0.800	-
cds30259	rna34011	603	39.469	39.469	0.702	-
cds30261	rna34014	333	48.649	48.649	0.662	-
cds30261_a	rna34014	93	34.409	34.409	1.628	-
cds30263	rna34015	323	48.916	48.916	1.041	+
cds30263_a	rna34015	285	42.807	42.807	1.076	+
cds30263_b	rna34015	265	43.396	43.396	0.890	+
cds30263_c	rna34015	123	44.715	44.715	0.820	+
cds30263_d	rna34015	1308	49.771	49.771	1.101	+
