# Supplementary material for: COGNATE: comparative gene annotation characterizer
Source: BMC Genomics. 2017 Jul 17;18:535. doi: 10.1186/s12864-017-3870-8 (PMC5513398; doi:10.1186/s12864-017-3870-8)
Supplement: Supplementary file 4 — The COGNATE package. This archive file contains the COGNATE package, including Perl scripts, Additional file 1: Parameter table, Readme, example data and output, and the GAL library. (ZIP 566 kb) [file 12864_2017_3870_MOESM4_ESM.zip › COGNATE_v1.0/Example_results/COGNATE_dmel_example/COGNATE_dmel_example_12-exons.tsv]

ID	Transcript ID	Length	GC content	GC content without ambiguity	CpG o/e	Strand
id191154	rna33987	1081	43.663	43.663	0.800	-
id192134	rna34011	603	39.469	39.469	0.702	-
id192301	rna34014	333	48.649	48.649	0.662	-
id192302	rna34014	93	34.409	34.409	1.628	-
id192303	rna34015	101	47.525	47.525	0.720	+
id192304	rna34015	377	48.806	48.806	1.030	+
id192305	rna34015	285	42.807	42.807	1.076	+
id192306	rna34015	265	43.396	43.396	0.890	+
id192307	rna34015	123	44.715	44.715	0.820	+
id192308	rna34015	1628	45.946	45.946	1.153	+
