# Supplementary material for: COGNATE: comparative gene annotation characterizer
Source: BMC Genomics. 2017 Jul 17;18:535. doi: 10.1186/s12864-017-3870-8 (PMC5513398; doi:10.1186/s12864-017-3870-8)
Supplement: Supplementary file 4 — The COGNATE package. This archive file contains the COGNATE package, including Perl scripts, Additional file 1: Parameter table, Readme, example data and output, and the GAL library. (ZIP 566 kb) [file 12864_2017_3870_MOESM4_ESM.zip › COGNATE_v1.0/Example_results/COGNATE_dmel_example/COGNATE_dmel_example_13-introns.tsv]

ID	Transcript ID	Length	GC content	GC content without ambiguity	CpG o/e	Strand
0	rna34014	60	33.333	33.333	0.671	-
1	rna34015	3350	39.313	39.313	0.919	+
2	rna34015	54	40.741	40.741	0.458	+
3	rna34015	56	37.500	37.500	1.745	+
4	rna34015	25797	39.602	39.602	0.946	+
5	rna34015	62	27.419	27.419	0.000	+
