# Supplementary material for: COGNATE: comparative gene annotation characterizer
Source: BMC Genomics. 2017 Jul 17;18:535. doi: 10.1186/s12864-017-3870-8 (PMC5513398; doi:10.1186/s12864-017-3870-8)
Supplement: Supplementary file 4 — The COGNATE package. This archive file contains the COGNATE package, including Perl scripts, Additional file 1: Parameter table, Readme, example data and output, and the GAL library. (ZIP 566 kb) [file 12864_2017_3870_MOESM4_ESM.zip › COGNATE_v1.0/GAL/SchemaAnnotation.pm]

package GAL::SchemaAnnotation;
use base qw(DBIx::Class);
use Scalar::Util qw(weaken);

sub annotation {
  my ($self, $annotation) = @_;
  if (! $self->{annotation} && $annotation) {
    weaken($annotation);
    $self->{annotation} = $annotation;
  }
  return $self->{annotation};
}
1;
