# Supplementary material for: COGNATE: comparative gene annotation characterizer
Source: BMC Genomics. 2017 Jul 17;18:535. doi: 10.1186/s12864-017-3870-8 (PMC5513398; doi:10.1186/s12864-017-3870-8)
Supplement: Supplementary file 4 — The COGNATE package. This archive file contains the COGNATE package, including Perl scripts, Additional file 1: Parameter table, Readme, example data and output, and the GAL library. (ZIP 566 kb) [file 12864_2017_3870_MOESM4_ESM.zip › COGNATE_v1.0/GAL/MANIFEST~]

./Storage
./Storage/mysql.pm
./Storage/SQLite.pm
./Storage/RAM.pm
./META.yml
./Reader
./Reader/DelimitedLine.pm
./Reader/Template.pm
./Reader/RecordParser.pm
./List
./List/Numeric.pm
./List/Categorical.pm
./MYMETA.json
./Parser
./Parser/dbsnp_flat.pm
./Parser/ucsc_kg_table.pm
./Parser/nhgri_data2.pm
./Parser/venter_snp.pm
./Parser/vaast_smp.pm
./Parser/ucsc_dbsnp_table.pm
./Parser/hapmap_genotypes.pm
./Parser/blastn_hittable_parser.pm
./Parser/vat_snyder.pm
./Parser/nhgri_data.pm
./Parser/wang_xlinked_data.pm
./Parser/annovar_exonic.pm
./Parser/vep.pm
./Parser/gff3.pm
./Parser/seattleseq.pm
./Parser/soap_snp.pm
./Parser/samtools_pileup.pm
./Parser/hgmd_indel.pm
./Parser/korean_snp.pm
./Parser/chinese_snp.pm
./Parser/macs_summits.pm
./Parser/VCFv4_0.pm
./Parser/watson_novel_het.pm
./Parser/evan_snp.pm
./Parser/annovar_variant.pm
./Parser/korean_indel.pm
./Parser/template.pm
./Parser/snpeff.pm
./Parser/VCFv4_1.pm
./Parser/quake_snp.pm
./Parser/cuffdiff_gene_exp.pm
./Parser/solid_snp.pm
./Parser/venter_indel.pm
./Parser/ncbi_blast_tab.pm
./Parser/maq_cns2snp.pm
./Parser/template_sequence_alteration.pm
./Parser/trait_o_matic.pm
./Parser/chinese_indel.pm
./Parser/na18507_sanger_indel.pm
./Parser/cgi_complete.pm
./Parser/bed.pm
./Parser/cgi_cnvSegmentsDiploidBeta.pm
./Parser/23andMe.pm
./Parser/cgi_mobileElementInsertionsBeta.pm
./Parser/cgi_allSvEventsBeta.pm
./Parser/ucsc_gene_table.pm
./Parser/hgmd_snv.pm
./Parser/cgi_compact.pm
./Parser/watson_cshl.pm
./Parser/gff3_fast.pm
./Parser/watson_novel_hom.pm
./Parser/basic_snp.pm
./Parser/cgi_allJunctionsBeta.pm
./Run.pm
./Parser.pm
./Schema
./Schema/ResultSet
./Schema/ResultSet/Feature.pm
./Schema/ResultSet/Feature.pm~
./Schema/ResultSet/.svn
./Schema/ResultSet/.svn/text-base
./Schema/ResultSet/.svn/text-base/Feature.pm.svn-base
./Schema/ResultSet/.svn/prop-base
./Schema/ResultSet/.svn/entries
./Schema/ResultSet/.svn/props
./Schema/ResultSet/.svn/tmp
./Schema/ResultSet/.svn/tmp/text-base
./Schema/ResultSet/.svn/tmp/prop-base
./Schema/ResultSet/.svn/tmp/props
./Schema/Result
./Schema/Result/Feature.pm
./Schema/Result/Feature.pm~
./Schema/Result/Attribute.pm
./Schema/Result/.svn
./Schema/Result/.svn/text-base
./Schema/Result/.svn/text-base/Attribute.pm.svn-base
./Schema/Result/.svn/text-base/Relationship.pm.svn-base
./Schema/Result/.svn/text-base/Feature.pm.svn-base
./Schema/Result/.svn/prop-base
./Schema/Result/.svn/entries
./Schema/Result/.svn/props
./Schema/Result/.svn/tmp
./Schema/Result/.svn/tmp/text-base
./Schema/Result/.svn/tmp/prop-base
./Schema/Result/.svn/tmp/props
./Schema/Result/Relationship.pm
./Schema/Result/Feature
./Schema/Result/Feature/protein.pm
./Schema/Result/Feature/intron.pm
./Schema/Result/Feature/sequence_feature.pm
./Schema/Result/Feature/transcript.pm~
./Schema/Result/Feature/gene.pm
./Schema/Result/Feature/five_prime_utr.pm
./Schema/Result/Feature/three_prime_utr.pm
./Schema/Result/Feature/transcript.pm
./Schema/Result/Feature/template.pm
./Schema/Result/Feature/exon.pm
./Schema/Result/Feature/cds.pm
./Schema/Result/Feature/.svn
./Schema/Result/Feature/.svn/text-base
./Schema/Result/Feature/.svn/text-base/sequence_feature.pm.svn-base
./Schema/Result/Feature/.svn/text-base/mrna.pm.svn-base
./Schema/Result/Feature/.svn/text-base/gene.pm.svn-base
./Schema/Result/Feature/.svn/text-base/protein.pm.svn-base
./Schema/Result/Feature/.svn/text-base/intron.pm.svn-base
./Schema/Result/Feature/.svn/text-base/three_prime_utr.pm.svn-base
./Schema/Result/Feature/.svn/text-base/transcript.pm.svn-base
./Schema/Result/Feature/.svn/text-base/cds.pm.svn-base
./Schema/Result/Feature/.svn/text-base/exon.pm.svn-base
./Schema/Result/Feature/.svn/text-base/five_prime_utr.pm.svn-base
./Schema/Result/Feature/.svn/text-base/sequence_alteration.pm.svn-base
./Schema/Result/Feature/.svn/text-base/template.pm.svn-base
./Schema/Result/Feature/.svn/prop-base
./Schema/Result/Feature/.svn/entries
./Schema/Result/Feature/.svn/props
./Schema/Result/Feature/.svn/tmp
./Schema/Result/Feature/.svn/tmp/text-base
./Schema/Result/Feature/.svn/tmp/prop-base
./Schema/Result/Feature/.svn/tmp/props
./Schema/Result/Feature/mrna.pm
./Schema/Result/Feature/sequence_alteration.pm
./Template.pmx
./Manual.pm
./MANIFEST
./Schema.pm
./Storage.pm
./List.pm
./README
./LICENSE
./Annotation.pm
./MYMETA.yml
./META.json
./Writer
./Writer/GFF3.pm
./SchemaAnnotation.pm
./CHANGELOG
./Reader.pm
./MANIFEST.SKIP
./Base.pm
./Writer.pm
