# Supplementary material for: COGNATE: comparative gene annotation characterizer
Source: BMC Genomics. 2017 Jul 17;18:535. doi: 10.1186/s12864-017-3870-8 (PMC5513398; doi:10.1186/s12864-017-3870-8)
Supplement: Supplementary file 4 — The COGNATE package. This archive file contains the COGNATE package, including Perl scripts, Additional file 1: Parameter table, Readme, example data and output, and the GAL library. (ZIP 566 kb) [file 12864_2017_3870_MOESM4_ESM.zip › COGNATE_v1.0/GAL/MANIFEST.SKIP]

#!start included /Library/Perl/Updates/5.12.3/ExtUtils/MANIFEST.SKIP
# Avoid version control files.
\bRCS\b
\bCVS\b
\bSCCS\b
,v$
\B\.svn\b
\B\.git\b
\B\.gitignore\b
\b_darcs\b
\B\.cvsignore$

# Avoid VMS specific MakeMaker generated files
\bDescrip.MMS$
\bDESCRIP.MMS$
\bdescrip.mms$

# Avoid Makemaker generated and utility files.
\bMANIFEST\.bak
\bMakefile$
\bblib/
\bMakeMaker-\d
\bpm_to_blib\.ts$
\bpm_to_blib$
\bblibdirs\.ts$         # 6.18 through 6.25 generated this

# Avoid Module::Build generated and utility files.
\bBuild$
\b_build/
\bBuild.bat$
\bBuild.COM$
\bBUILD.COM$
\bbuild.com$

# Avoid temp and backup files.
~$
\.old$
\#$
\b\.#
\.bak$
\.tmp$
\.#
\.rej$

# Avoid OS-specific files/dirs
# Mac OSX metadata
\B\.DS_Store
# Mac OSX SMB mount metadata files
\B\._

# Avoid Devel::Cover and Devel::CoverX::Covered files.
\bcover_db\b
\bcovered\b
 
# Avoid MYMETA files
^MYMETA\.
#!end included /Library/Perl/Updates/5.12.3/ExtUtils/MANIFEST.SKIP

# Avoid configuration metadata file
^MYMETA\.

# Avoid Module::Build generated and utility files.
\bBuild$
\bBuild.bat$
\b_build
\bBuild.COM$
\bBUILD.COM$
\bbuild.com$
^MANIFEST\.SKIP

# Avoid archives of this distribution
\bGAL-[\d\.\_]+
