# Supplementary material for: COGNATE: comparative gene annotation characterizer
Source: BMC Genomics. 2017 Jul 17;18:535. doi: 10.1186/s12864-017-3870-8 (PMC5513398; doi:10.1186/s12864-017-3870-8)
Supplement: Supplementary file 4 — The COGNATE package. This archive file contains the COGNATE package, including Perl scripts, Additional file 1: Parameter table, Readme, example data and output, and the GAL library. (ZIP 566 kb) [file 12864_2017_3870_MOESM4_ESM.zip › COGNATE_v1.0/GAL/META.json]

{
   "abstract" : "Genome Annotation Library",
   "author" : [
      "Barry Moore <barry.moore@genetics.utah.edu"
   ],
   "dynamic_config" : 1,
   "generated_by" : "Module::Build version 0.4003, CPAN::Meta::Converter version 2.120921",
   "license" : [
      "perl_5"
   ],
   "meta-spec" : {
      "url" : "http://search.cpan.org/perldoc?CPAN::Meta::Spec",
      "version" : "2"
   },
   "name" : "GAL",
   "prereqs" : {
      "build" : {
         "requires" : {
            "TAP::Harness" : "0",
            "Test::More" : "0"
         }
      },
      "configure" : {
         "requires" : {
            "Module::Build" : "0.40"
         }
      },
      "runtime" : {
         "recommends" : {
            "DBIx::Class::ResultClass::HashRefInflator" : "0",
            "Time::HiRes" : "0"
         },
         "requires" : {
            "Bio::DB::Fasta" : "0",
            "Carp" : "0",
            "Cwd" : "0",
            "DBI" : "0",
            "DBIx::Class" : "0",
            "Getopt::Long" : "0",
            "List::MoreUtils" : "0",
            "List::Util" : "0",
            "Module::Build" : "0",
            "Number::Format" : "0",
            "Set::IntSpan::Fast" : "0",
            "Statistics::Descriptive" : "0",
            "Statistics::Descriptive::Discrete" : "0",
            "Text::Graph" : "0",
            "Text::Graph::DataSet" : "0",
            "URI::Escape" : "0",
            "perl" : "v5.6.1"
         }
      }
   },
   "release_status" : "stable",
   "resources" : {
      "license" : [
         "http://dev.perl.org/licenses/"
      ]
   },
   "version" : "0.01"
}
