# Supplementary material for: COGNATE: comparative gene annotation characterizer
Source: BMC Genomics. 2017 Jul 17;18:535. doi: 10.1186/s12864-017-3870-8 (PMC5513398; doi:10.1186/s12864-017-3870-8)
Supplement: Supplementary file 4 — The COGNATE package. This archive file contains the COGNATE package, including Perl scripts, Additional file 1: Parameter table, Readme, example data and output, and the GAL library. (ZIP 566 kb) [file 12864_2017_3870_MOESM4_ESM.zip › COGNATE_v1.0/GAL/MYMETA.yml]

---
abstract: 'Genome Annotation Library'
author:
  - 'Barry Moore <barry.moore@genetics.utah.edu'
build_requires:
  Exception::Class: '0'
  TAP::Harness: '0'
  Test::Deep: '0'
  Test::More: '0'
  Test::Warn: '0'
dynamic_config: 0
generated_by: 'Module::Build version 0.4214, CPAN::Meta::Converter version 2.150005'
license: perl
meta-spec:
  url: http://module-build.sourceforge.net/META-spec-v1.4.html
  version: '1.4'
name: GAL
recommends:
  DBIx::Class::ResultClass::HashRefInflator: '0'
  Time::HiRes: '0'
requires:
  Bio::DB::Fasta: '0'
  Carp: '0'
  Config::Std: '0'
  Cwd: '0'
  DBI: '0'
  DBIx::Class: '0'
  Getopt::Long: '0'
  IO::All: '0'
  List::MoreUtils: '0'
  List::Util: '0'
  Module::Build: '0'
  Number::Format: '0'
  Set::IntSpan::Fast: '0'
  Statistics::Descriptive: '0'
  Statistics::Descriptive::Discrete: '0'
  Template: '0'
  Text::Graph: '0'
  Text::Graph::DataSet: '0'
  Text::RecordParser: '0'
  Text::Table: '0'
  URI::Escape: '0'
  perl: v5.6.1
resources:
  license: http://dev.perl.org/licenses/
version: '0.01'
x_serialization_backend: 'CPAN::Meta::YAML version 0.016'
