# Supplementary material for: COGNATE: comparative gene annotation characterizer
Source: BMC Genomics. 2017 Jul 17;18:535. doi: 10.1186/s12864-017-3870-8 (PMC5513398; doi:10.1186/s12864-017-3870-8)
Supplement: Supplementary file 4 — The COGNATE package. This archive file contains the COGNATE package, including Perl scripts, Additional file 1: Parameter table, Readme, example data and output, and the GAL library. (ZIP 566 kb) [file 12864_2017_3870_MOESM4_ESM.zip › COGNATE_v1.0/GAL/README]

NAME
    GAL::Annotation - Genome Annotation Library

VERSION
    This document describes GAL::Annotation version 0.01

SYNOPSIS
        use GAL::Annotation;

        # Assuming defaults (GFF3 parser and SQLite storage)
        my $annot = GAL::Annotation->new(qw(file.gff file.fasta);
        my $features = $annot->features;

        # Otherwise be explicit about everything.
        my %feat_store_args = (class    => 'SQLite',
                               database => '/path/to/file.gff'
                              );
        my $feat_store = GAL::Annotation->new(storage => \%feat_store_args,
                                              fasta   => '/path/to/file.fa');
        $feat_store->load_files($feature_file);
        my $features = $feat_store->schema->resultset('Feature');

        # Either way, once you have features - get to work.
        my $mrnas = $features->search({type => 'mRNA'});
        while (my $mrna = $mrnas->next) {
          print $mrna->feature_id . "\n";
          my $CDSs = $mrna->CDSs;
          while (my $CDS = $CDSs->next) {
            print join "\n", ($CDS->start,
                              $CDS->end,
                              $CDS->seq,
                             );
          }
        }

DESCRIPTION
    The Genome Annotation Library (GAL) is a collection of modules that
    strive to make working with genome annotations simple, intuitive and
    fast. Users of GAL first create an annotation object which in turn will
    contain Parser, Storage and Schema objects. The parser allows features
    to be loaded into GAL's storage from a variety of formats. The storage
    object specifies how the features should be stored, and the schema
    object provides flexible query and iterator functions over the features.
    In addtion, Index objects (not yet implimented) provide additional
    key/value mapped look up tables, and List objects provide aggregation
    and analysis functionality for lists of feature attributes.

    A wide variety of parsers are available to convert sequence features
    from various formats, and new parsers are easy to write. See GAL::Parser
    for more details. Currently SQLite and MySQL storage options are
    available (a fast RAM storage engine is on the TODO list). Schema
    objects are provided by DBIx::Class and a familiarity with that package
    is necessary to fully understand how to query and iterate over feature
    objects.

CONSTRUCTOR
    New Annotation objects are created by the class method new. Arguments
    should be passed to the constructor as a list (or reference) of key
    value pairs. All attributes of the Annotation object can be set in the
    call to new, but reasonable defaults will be used where ever possilbe to
    keep object creation simple. An simple example of object creation would
    look like this:

        my $feat_store = GAL::Annotation->new($gff_file);
        my $feat_store = GAL::Annotation->new($gff_file, $fasta_file);

    The resulting object would use a GFF3 parser and SQLite storage by
    default The first example would not have access to feature sequence, the
    second one would.

    A more complex object creation might look like this:

        my $feat_store = GAL::Annotation->new(parser  => {class => gff3},
                                              storage => {class => mysql,
                                                          dsn   => 'dbi:mysql:database'
                                                          user  => 'me',
                                                          password => 'secret'
                                              fasta   =>  '/path/to/fasta/files/'
                                              );

    The constructor recognizes the following parameters which will set the
    appropriate attributes:

    * `parser => parser_subclass [gff3]'
        This optional parameter defines which parser subclass to
        instantiate. This parameter will default to gff3 if not provided.
        See GAL::Parser for a complete list of available parser classes.

    * `storage => storage_subclass [SQLite]'
        This optional parameter defines which storage subclass to
        instantiate. Currently available storage classes are SQLite (the
        default) and mysql.

    * `fasta => '/path/to/fasta/files/'
        This optional parameter defines a path to a fasta file or a
        collection of fasta files that correspond the annotated features.
        The IDs (first contiguous non-whitespace charachters) of the fasta
        headers must correspond to the sequence IDs (seqids) in the
        annotated features. The fasta parameter is optional, but if the
        fasta attribute is not set then the features will not have access to
        their sequence. Access to the sequence in provided by
        Bio::DB::Fasta.

  new
             Title   : new
             Usage   : GAL::Annotation->new();
             Function: Creates a GAL::Annotation object;
             Returns : A GAL::Annotation object
             Args    : A list of key value pairs for the attributes specified above.

ATTRIBUTES
        All attributes can be supplied as parameters to the GAL::Annotation
        constructor as a list (or referenece) of key value pairs.

  parser
         Title   : parser
         Usage   : $parser = $self->parser();
         Function: Create or return a parser object.
         Returns : A GAL::Parser::subclass object.
         Args    : (class => gal_parser_subclass)
                   See GAL::Parser and its subclasses for more arguments.
         Notes   : The parser object is created as a singleton, but it
                   can be changed by passing new arguments to a call to
                   parser.

  storage
          Title   : storage
          Usage   : $storage = $self->storage();
          Function: Create or return a storage object.
          Returns : A GAL::Storage::subclass object.
          Args    : (class => gal_storage_subclass)
                    See GAL::Storage and its subclasses for more arguments.
          Notes   : The storage object is created as a singleton and can not be
                    destroyed or recreated after being created.

  fasta
        The fasta attribute is provided by GAL::Base, see that module for
        more details.

Methods
  features
          Title   : features
          Usage   : $self->features();
          Function: Return a GAL::Schema::Result::Feature object (a
                    DBIx::Class::ResultSet for all features).
          Returns : A GAL::Schema::Result::Feature object
          Args    : N/A

  schema
          Title   : schema
          Usage   : $self->schema();
          Function: Create and/or return the DBIx::Class::Schema object
          Returns : DBIx::Class::Schema object.
          Args    : N/A - Arguments are provided by the GAL::Storage object.

  load_files
         Title   : load_files
         Usage   : $a = $self->load_files();
         Function: Parse and store all of the features in a file. If a single
                   file is given as an argument and if there are gff[3] and
                   sqlite versions of that files base name then time stamps
                   are compared and the database is only (re)loaded if the
                   GFF3 file is newer.
         Returns : N/A
         Args    : A list of files.
         Notes   : Default

DIAGNOSTICS
        <GAL::Annotation> currently does not throw any warnings or errors,
        but most other modules in the library do, and details of those
        errors can be found in those modules.

CONFIGURATION AND ENVIRONMENT
        <GAL::Annotation> requires no configuration files or environment
        variables.

DEPENDENCIES
        Modules in GAL/lib use the following modules:

        Bio::DB::Fasta Carp DBD::SQLite DBI List::Util Scalar::Util
        Set::IntSpan::Fast Statistics::Descriptive Text::RecordParser

        Some script in GAL/bin and/or GAL/lib/GAL/t use the following
        modules:

        Data::Dumper FileHandle Getopt::Long IO::Prompt List::MoreUtils
        TAP::Harness Test::More Test::Pod::Coverage URI::Escape
        XML::LibXML::Reader

INCOMPATIBILITIES
        None reported.

BUGS AND LIMITATIONS
        I'm sure there are plenty of bugs right now - please let me know if
        you find one.

        Please report any bugs or feature requests to:
        barry.moore@genetics.utah.edu

AUTHOR
        Barry Moore <barry.moore@genetics.utah.edu>

LICENCE AND COPYRIGHT
        Copyright (c) 2010, Barry Moore <barry.moore@genetics.utah.edu>. All
        rights reserved.

            This module is free software; you can redistribute it and/or
            modify it under the same terms as Perl itself.

DISCLAIMER OF WARRANTY
        BECAUSE THIS SOFTWARE IS LICENSED FREE OF CHARGE, THERE IS NO
        WARRANTY FOR THE SOFTWARE, TO THE EXTENT PERMITTED BY APPLICABLE
        LAW. EXCEPT WHEN OTHERWISE STATED IN WRITING THE COPYRIGHT HOLDERS
        AND/OR OTHER PARTIES PROVIDE THE SOFTWARE "AS IS" WITHOUT WARRANTY
        OF ANY KIND, EITHER EXPRESSED OR IMPLIED, INCLUDING, BUT NOT LIMITED
        TO, THE IMPLIED WARRANTIES OF MERCHANTABILITY AND FITNESS FOR A
        PARTICULAR PURPOSE. THE ENTIRE RISK AS TO THE QUALITY AND
        PERFORMANCE OF THE SOFTWARE IS WITH YOU. SHOULD THE SOFTWARE PROVE
        DEFECTIVE, YOU ASSUME THE COST OF ALL NECESSARY SERVICING, REPAIR,
        OR CORRECTION.

        IN NO EVENT UNLESS REQUIRED BY APPLICABLE LAW OR AGREED TO IN
        WRITING WILL ANY COPYRIGHT HOLDER, OR ANY OTHER PARTY WHO MAY MODIFY
        AND/OR REDISTRIBUTE THE SOFTWARE AS PERMITTED BY THE ABOVE LICENCE,
        BE LIABLE TO YOU FOR DAMAGES, INCLUDING ANY GENERAL, SPECIAL,
        INCIDENTAL, OR CONSEQUENTIAL DAMAGES ARISING OUT OF THE USE OR
        INABILITY TO USE THE SOFTWARE (INCLUDING BUT NOT LIMITED TO LOSS OF
        DATA OR DATA BEING RENDERED INACCURATE OR LOSSES SUSTAINED BY YOU OR
        THIRD PARTIES OR A FAILURE OF THE SOFTWARE TO OPERATE WITH ANY OTHER
        SOFTWARE), EVEN IF SUCH HOLDER OR OTHER PARTY HAS BEEN ADVISED OF
        THE POSSIBILITY OF SUCH DAMAGES.
