# Supplementary material for: COGNATE: comparative gene annotation characterizer
Source: BMC Genomics. 2017 Jul 17;18:535. doi: 10.1186/s12864-017-3870-8 (PMC5513398; doi:10.1186/s12864-017-3870-8)
Supplement: Supplementary file 4 — The COGNATE package. This archive file contains the COGNATE package, including Perl scripts, Additional file 1: Parameter table, Readme, example data and output, and the GAL library. (ZIP 566 kb) [file 12864_2017_3870_MOESM4_ESM.zip › COGNATE_v1.0/GAL/MANIFEST]

Storage
Storage/mysql.pm
Storage/SQLite.pm
Storage/RAM.pm
META.yml
Reader
Reader/DelimitedLine.pm
Reader/Template.pm
Reader/RecordParser.pm
List
List/Numeric.pm
List/Categorical.pm
MYMETA.json
Parser
Parser/dbsnp_flat.pm
Parser/ucsc_kg_table.pm
Parser/nhgri_data2.pm
Parser/venter_snp.pm
Parser/vaast_smp.pm
Parser/ucsc_dbsnp_table.pm
Parser/hapmap_genotypes.pm
Parser/blastn_hittable_parser.pm
Parser/vat_snyder.pm
Parser/nhgri_data.pm
Parser/wang_xlinked_data.pm
Parser/annovar_exonic.pm
Parser/vep.pm
Parser/gff3.pm
Parser/seattleseq.pm
Parser/soap_snp.pm
Parser/samtools_pileup.pm
Parser/hgmd_indel.pm
Parser/korean_snp.pm
Parser/chinese_snp.pm
Parser/macs_summits.pm
Parser/VCFv4_0.pm
Parser/watson_novel_het.pm
Parser/evan_snp.pm
Parser/annovar_variant.pm
Parser/korean_indel.pm
Parser/template.pm
Parser/snpeff.pm
Parser/VCFv4_1.pm
Parser/quake_snp.pm
Parser/cuffdiff_gene_exp.pm
Parser/solid_snp.pm
Parser/venter_indel.pm
Parser/ncbi_blast_tab.pm
Parser/maq_cns2snp.pm
Parser/template_sequence_alteration.pm
Parser/trait_o_matic.pm
Parser/chinese_indel.pm
Parser/na18507_sanger_indel.pm
Parser/cgi_complete.pm
Parser/bed.pm
Parser/cgi_cnvSegmentsDiploidBeta.pm
Parser/23andMe.pm
Parser/cgi_mobileElementInsertionsBeta.pm
Parser/cgi_allSvEventsBeta.pm
Parser/ucsc_gene_table.pm
Parser/hgmd_snv.pm
Parser/cgi_compact.pm
Parser/watson_cshl.pm
Parser/gff3_fast.pm
Parser/watson_novel_hom.pm
Parser/basic_snp.pm
Parser/cgi_allJunctionsBeta.pm
Run.pm
Parser.pm
Schema
Schema/ResultSet
Schema/ResultSet/Feature.pm
Schema/ResultSet/Feature.pm~
Schema/ResultSet/.svn
Schema/ResultSet/.svn/text-base
Schema/ResultSet/.svn/text-base/Feature.pm.svn-base
Schema/ResultSet/.svn/prop-base
Schema/ResultSet/.svn/entries
Schema/ResultSet/.svn/props
Schema/ResultSet/.svn/tmp
Schema/ResultSet/.svn/tmp/text-base
Schema/ResultSet/.svn/tmp/prop-base
Schema/ResultSet/.svn/tmp/props
Schema/Result
Schema/Result/Feature.pm
Schema/Result/Feature.pm~
Schema/Result/Attribute.pm
Schema/Result/.svn
Schema/Result/.svn/text-base
Schema/Result/.svn/text-base/Attribute.pm.svn-base
Schema/Result/.svn/text-base/Relationship.pm.svn-base
Schema/Result/.svn/text-base/Feature.pm.svn-base
Schema/Result/.svn/prop-base
Schema/Result/.svn/entries
Schema/Result/.svn/props
Schema/Result/.svn/tmp
Schema/Result/.svn/tmp/text-base
Schema/Result/.svn/tmp/prop-base
Schema/Result/.svn/tmp/props
Schema/Result/Relationship.pm
Schema/Result/Feature
Schema/Result/Feature/protein.pm
Schema/Result/Feature/intron.pm
Schema/Result/Feature/sequence_feature.pm
Schema/Result/Feature/transcript.pm~
Schema/Result/Feature/gene.pm
Schema/Result/Feature/five_prime_utr.pm
Schema/Result/Feature/three_prime_utr.pm
Schema/Result/Feature/transcript.pm
Schema/Result/Feature/template.pm
Schema/Result/Feature/exon.pm
Schema/Result/Feature/cds.pm
Schema/Result/Feature/.svn
Schema/Result/Feature/.svn/text-base
Schema/Result/Feature/.svn/text-base/sequence_feature.pm.svn-base
Schema/Result/Feature/.svn/text-base/mrna.pm.svn-base
Schema/Result/Feature/.svn/text-base/gene.pm.svn-base
Schema/Result/Feature/.svn/text-base/protein.pm.svn-base
Schema/Result/Feature/.svn/text-base/intron.pm.svn-base
Schema/Result/Feature/.svn/text-base/three_prime_utr.pm.svn-base
Schema/Result/Feature/.svn/text-base/transcript.pm.svn-base
Schema/Result/Feature/.svn/text-base/cds.pm.svn-base
Schema/Result/Feature/.svn/text-base/exon.pm.svn-base
Schema/Result/Feature/.svn/text-base/five_prime_utr.pm.svn-base
Schema/Result/Feature/.svn/text-base/sequence_alteration.pm.svn-base
Schema/Result/Feature/.svn/text-base/template.pm.svn-base
Schema/Result/Feature/.svn/prop-base
Schema/Result/Feature/.svn/entries
Schema/Result/Feature/.svn/props
Schema/Result/Feature/.svn/tmp
Schema/Result/Feature/.svn/tmp/text-base
Schema/Result/Feature/.svn/tmp/prop-base
Schema/Result/Feature/.svn/tmp/props
Schema/Result/Feature/mrna.pm
Schema/Result/Feature/sequence_alteration.pm
Template.pmx
Manual.pm
MANIFEST
Schema.pm
Storage.pm
List.pm
README
LICENSE
Annotation.pm
MYMETA.yml
META.json
Writer
Writer/GFF3.pm
SchemaAnnotation.pm
CHANGELOG
Reader.pm
MANIFEST.SKIP
Base.pm
Writer.pm
