# Supplementary material for: COGNATE: comparative gene annotation characterizer
Source: BMC Genomics. 2017 Jul 17;18:535. doi: 10.1186/s12864-017-3870-8 (PMC5513398; doi:10.1186/s12864-017-3870-8)
Supplement: Supplementary file 4 — The COGNATE package. This archive file contains the COGNATE package, including Perl scripts, Additional file 1: Parameter table, Readme, example data and output, and the GAL library. (ZIP 566 kb) [file 12864_2017_3870_MOESM4_ESM.zip › COGNATE_v1.0/Example_results/COGNATE_dmel_example_14-batch_general.tsv]

Species	Assembly size	Assembly size without Ns	Ns in assembly (%)	GCs in assembly (total count)	Assembly GC content	Assembly GC content without ambiguity	CpG o/e for complete assembly	CpG o/e for assembly without ambiguity	N50	L50	N75	L75	N90	L90	L90pcG	Scaffold count (total)	Gene count (analyzed)	CDS count (analyzed)	Exon count (analyzed)	Intron count (analyzed)	3n intron count	3n+1 intron count	3n+2 intron count	Excess 3n intron fraction	Deviation from expected 3n intron fraction
dmel_example	102,853	94,923	7.71	36458	35.45	38.41	1.019	0.941	88768	1	88768	1	12714	2	3	3	4	9	10	6	3	0	3	0.250	0.167
