# Supplementary material for: COGNATE: comparative gene annotation characterizer
Source: BMC Genomics. 2017 Jul 17;18:535. doi: 10.1186/s12864-017-3870-8 (PMC5513398; doi:10.1186/s12864-017-3870-8)
Supplement: Supplementary file 4 — The COGNATE package. This archive file contains the COGNATE package, including Perl scripts, Additional file 1: Parameter table, Readme, example data and output, and the GAL library. (ZIP 566 kb) [file 12864_2017_3870_MOESM4_ESM.zip › COGNATE_v1.0/Example_results/COGNATE_dmel_example_15-batch_scaffold-means.tsv]

Species	Mean scaffold length	Mean scaffold length -Ns	Mean scaffold GC content	Mean scaffold GC content without ambiguity	Mean transcript count per scaffold	Mean added transcript length per scaffold	Mean transcript coverage per scaffold	Mean transcript density per scaffold	Mean CDS count per scaffold	Mean added CDS length per scaffold	Mean CDS coverage per scaffold	Mean CDS density per scaffold	Mean exon count per scaffold	Mean added exon length per scaffold	Mean exon coverage per scaffold	Mean exon density per scaffold	Mean intron count per scaffold	Mean added intron length per scaffold	Mean intron coverage per scaffold	Mean intron density per scaffold
dmel_example	34284.33333	31641.00000	30.26000	NA	1.33333	11418.66667	0.29726	0.00028	3.00000	1471.33333	0.18520	0.00030	3.33333	1629.66667	0.18698	0.00030	2.00000	9793.00000	0.11032	0.00002
