# Supplementary material for: COGNATE: comparative gene annotation characterizer
Source: BMC Genomics. 2017 Jul 17;18:535. doi: 10.1186/s12864-017-3870-8 (PMC5513398; doi:10.1186/s12864-017-3870-8)
Supplement: Supplementary file 4 — The COGNATE package. This archive file contains the COGNATE package, including Perl scripts, Additional file 1: Parameter table, Readme, example data and output, and the GAL library. (ZIP 566 kb) [file 12864_2017_3870_MOESM4_ESM.zip › COGNATE_v1.0/Example_results/COGNATE_dmel_example_16-batch_scaffold-medians.tsv]

Species	Median scaffold length	Median scaffold length -Ns	Median scaffold GC content	Median scaffold GC content without ambiguity	Median transcript count per scaffold	Median added transcript length per scaffold	Median transcript coverage per scaffold	Median transcript density per scaffold	Median CDS count per scaffold	Median added CDS length per scaffold	Median CDS coverage per scaffold	Median CDS density per scaffold	Median exon count per scaffold	Median added exon length per scaffold	Median exon coverage per scaffold	Median exon density per scaffold	Median intron count per scaffold	Median added intron length per scaffold	Median intron coverage per scaffold	Median intron density per scaffold
dmel_example	12714.00000	4784.00000	38.22000	NA	1.00000	1081.00000	0.36693	0.00008	1.00000	1081.00000	0.08502	0.00008	1.00000	1081.00000	0.08502	0.00009	0.00000	0.00000	0.00000	0.00000
