# Supplementary material for: COGNATE: comparative gene annotation characterizer
Source: BMC Genomics. 2017 Jul 17;18:535. doi: 10.1186/s12864-017-3870-8 (PMC5513398; doi:10.1186/s12864-017-3870-8)
Supplement: Supplementary file 4 — The COGNATE package. This archive file contains the COGNATE package, including Perl scripts, Additional file 1: Parameter table, Readme, example data and output, and the GAL library. (ZIP 566 kb) [file 12864_2017_3870_MOESM4_ESM.zip › COGNATE_v1.0/Example_results/COGNATE_dmel_example_17-batch_transcript-means.tsv]

Species	Mean genomic transcript length	Mean transcript GC content	Mean transcript GC content without ambiguity	Mean transcript CpG o/e	Mean protein length	Mean count of alternative spliceforms	Mean individual CDS length	Mean individual CDS GC content	Mean individual CDS GC content without ambiguity	Mean individual exon length	Mean individual exon GC content	Mean individual exon GC content without ambiguity	Mean individual intron length	Mean individual intron GC content	Mean individual intron GC content without ambiguity	Mean CDS count per transcript	Mean added CDS length per transcript	Mean median CDS length per transcript	Mean median CDS GC content per transcript	Mean median CDS GC content without ambiguity per transcript	Mean median CDS CpG o/e per transcript	Mean CDS coverage per transcript	Mean CDS density per transcript	Mean exon count per transcript	Mean added exon length per transcript	Mean median exon length per transcript	Mean median exon GC content per transcript	Mean median exon GC content without ambiguity per transcript	Mean median exon CpG o/e per transcript	Mean exon coverage per transcript	Mean exon density per transcript	Mean intron count per transcript	Mean added intron length per transcript	Mean median intron length per transcript	Mean median intron GC content per transcript	Mean median intron GC content without ambiguity per transcript	Mean median intron CpG o/e per transcript	Mean intron coverage per transcript	Mean intron density per transcript
dmel_example	8564.00000	41.80250	41.80250	0.80875	367.25000	0.25000	490.44444	43.97722	43.97722	488.90000	43.93850	43.93850	4896.50000	36.31800	36.31800	2.25000	1103.50000	545.50000	42.34500	42.34500	0.92200	0.73799	0.00172	2.50000	1222.25000	543.00000	42.49750	42.49750	0.89879	0.74169	0.00173	1.50000	14689.50000	44.50000	36.32000	36.32000	0.74230	0.51884	0.00111
