# Supplementary material for: COGNATE: comparative gene annotation characterizer
Source: BMC Genomics. 2017 Jul 17;18:535. doi: 10.1186/s12864-017-3870-8 (PMC5513398; doi:10.1186/s12864-017-3870-8)
Supplement: Supplementary file 4 — The COGNATE package. This archive file contains the COGNATE package, including Perl scripts, Additional file 1: Parameter table, Readme, example data and output, and the GAL library. (ZIP 566 kb) [file 12864_2017_3870_MOESM4_ESM.zip › COGNATE_v1.0/Example_results/COGNATE_dmel_example_18-batch_transcript-medians.tsv]

Species	Median genomic transcript length	Median transcript GC content	Median transcript GC content without ambiguity	Median transcript CpG o/e	Median protein length	Median count of alternative spliceforms	Median individual CDS length	Median individual CDS GC content	Median individual CDS GC content without ambiguity	Median individual exon length	Median individual exon GC content	Median individual exon GC content without ambiguity	Median individual intron length	Median individual intron GC content	Median individual intron GC content without ambiguity	Median CDS count per transcript	Median added CDS length per transcript	Median median CDS length per transcript	Median median CDS GC content per transcript	Median median CDS GC content without ambiguity per transcript	Median median CDS CpG o/e per transcript	Median CDS coverage per transcript	Median CDS density per transcript	Median exon count per transcript	Median added exon length per transcript	Median median exon length per transcript	Median median exon GC content per transcript	Median median exon GC content without ambiguity per transcript	Median median exon CpG o/e per transcript	Median exon coverage per transcript	Median exon density per transcript	Median intron count per transcript	Median added intron length per transcript	Median median intron length per transcript	Median median intron GC content per transcript	Median median intron GC content without ambiguity per transcript	Median median intron CpG o/e per transcript	Median intron coverage per transcript	Median intron density per transcript
dmel_example	842.00000	41.86500	41.86500	0.78750	280.50000	0.00000	323.00000	43.66300	43.66300	309.00000	44.18900	44.18900	61.00000	38.40650	38.40650	1.50000	842.00000	444.00000	42.59500	42.59500	0.92050	0.94008	0.00129	1.50000	842.00000	439.00000	42.59500	42.59500	0.87408	0.94008	0.00129	0.50000	14689.50000	44.50000	36.32000	36.32000	0.74230	0.51884	0.00111
