# Supplementary material for: COGNATE: comparative gene annotation characterizer
Source: BMC Genomics. 2017 Jul 17;18:535. doi: 10.1186/s12864-017-3870-8 (PMC5513398; doi:10.1186/s12864-017-3870-8)
Supplement: Supplementary file 4 — The COGNATE package. This archive file contains the COGNATE package, including Perl scripts, Additional file 1: Parameter table, Readme, example data and output, and the GAL library. (ZIP 566 kb) [file 12864_2017_3870_MOESM4_ESM.zip › COGNATE_v1.0/Example_results/COGNATE_dmel_example_19_batch_component_sizes.tsv]

Species	Assembly size (Mb)	Coding amount (Mb)	Intron amount (Mb)	Transposable elements (Mb)	Other repeats (Mb)	Rest size (Mb)		Coding amount (%)	Intron amount (%)	Transposable elements (%)	Other repeats (%)	Rest size (%)
dmel_example	0.102853	0.004414	0.029379					4.292	28.564
