# Supplementary material for: COGNATE: comparative gene annotation characterizer
Source: BMC Genomics. 2017 Jul 17;18:535. doi: 10.1186/s12864-017-3870-8 (PMC5513398; doi:10.1186/s12864-017-3870-8)
Supplement: Supplementary file 4 — The COGNATE package. This archive file contains the COGNATE package, including Perl scripts, Additional file 1: Parameter table, Readme, example data and output, and the GAL library. (ZIP 566 kb) [file 12864_2017_3870_MOESM4_ESM.zip › COGNATE_v1.0/Example_results/COGNATE_dmel_example_20_batch_bash-commands.txt]

echo 'dmel_example'
python BUSCO_v1.1.py \
-in /home/jeanne/Desktop/TOOLS/JW_Annotation_characterization/COGNATE_dmel_example/dmel_example_00-analyzed_transcripts.fa \
-o dmel_example \
-l A -m ogs -f \
1>> busco_LOG.log 2>&1 
