# Supplementary material for: COGNATE: comparative gene annotation characterizer
Source: BMC Genomics. 2017 Jul 17;18:535. doi: 10.1186/s12864-017-3870-8 (PMC5513398; doi:10.1186/s12864-017-3870-8)
Supplement: Supplementary file 4 — The COGNATE package. This archive file contains the COGNATE package, including Perl scripts, Additional file 1: Parameter table, Readme, example data and output, and the GAL library. (ZIP 566 kb) [file 12864_2017_3870_MOESM4_ESM.zip › COGNATE_v1.0/Example_data/Dmel_example_annotation.gff~]

##gff-version 3
NW_007931083.1	RefSeq	region	1	88768	.	+	.	ID=id192300;Dbxref=taxon:7227;Name=Un;chromosome=Un;gbkey=Src;genome=genomic;genotype=y[1]%3B Gr22b[1] Gr22d[1] cn[1] CG33964[R4.2] bw[1] sp[1]%3B LysC[1] MstProx[1] GstD5[1] Rh6[1];mol_type=genomic DNA;old-lineage=Eukaryota%3B Metazoa%3B Arthropoda%3B Hexapoda%3B Insecta%3B Pterygota%3B Neoptera%3B Endopterygota%3B Diptera%3B Brachycera%3B Muscomorpha%3B Ephydroidea%3B Drosophilidae%3B Drosophil…
NW_007931083.1	RefSeq	gene	3093	3576	.	-	.	ID=gene17218;Dbxref=FLYBASE:FBgn0261386,GeneID:5740142;Name=Gpa2;Note=Annotated by Drosophila Heterochromatin Genome Project%2C Lawrence Berkeley National Lab%2C http://www.dhgp.org;description=Glycoprotein hormone alpha 2 ortholog (H. sapiens);end_range=3576,.;gbkey=Gene;gene=Gpa2;gene_biotype=protein_coding;gene_synonym=CG17878,Dmel\CG17878,GPA2;locus_tag=Dmel_CG17878;partial=true;start_range=.…
NW_007931083.1	RefSeq	mRNA	3093	3576	.	-	.	ID=rna34014;Parent=gene17218;Dbxref=FLYBASE:FBtr0304153,Genbank:NM_001110584.2,FLYBASE:FBgn0261386,GeneID:5740142;Name=NM_001110584.2;Note=Gpa2-RB%3B Dmel\Gpa2-RB%3B CG17878-RB%3B Dmel\CG17878-RB;end_range=3576,.;gbkey=mRNA;gene=Gpa2;partial=true;product=glycoprotein hormone alpha 2 ortholog;start_range=.,3093;transcript_id=NM_001110584.2
NW_007931083.1	RefSeq	exon	3244	3576	.	-	.	ID=id192301;Parent=rna34014;Dbxref=FLYBASE:FBtr0304153,Genbank:NM_001110584.2,FLYBASE:FBgn0261386,GeneID:5740142;Note=Gpa2-RB%3B Dmel\Gpa2-RB%3B CG17878-RB%3B Dmel\CG17878-RB;end_range=3576,.;gbkey=mRNA;gene=Gpa2;partial=true;product=glycoprotein hormone alpha 2 ortholog;transcript_id=NM_001110584.2
NW_007931083.1	RefSeq	exon	3093	3185	.	-	.	ID=id192302;Parent=rna34014;Dbxref=FLYBASE:FBtr0304153,Genbank:NM_001110584.2,FLYBASE:FBgn0261386,GeneID:5740142;Note=Gpa2-RB%3B Dmel\Gpa2-RB%3B CG17878-RB%3B Dmel\CG17878-RB;gbkey=mRNA;gene=Gpa2;partial=true;product=glycoprotein hormone alpha 2 ortholog;start_range=.,3093;transcript_id=NM_001110584.2
NW_007931083.1	RefSeq	CDS	3244	3576	.	-	0	ID=cds30261;Parent=rna34014;Dbxref=FLYBASE:FBpp0293083,Genbank:NP_001104054.2,FLYBASE:FBgn0261386,GeneID:5740142;Name=NP_001104054.2;gbkey=CDS;gene=Gpa2;product=glycoprotein hormone alpha 2 ortholog;protein_id=NP_001104054.2
NW_007931083.1	RefSeq	CDS	3093	3185	.	-	0	ID=cds30261;Parent=rna34014;Dbxref=FLYBASE:FBpp0293083,Genbank:NP_001104054.2,FLYBASE:FBgn0261386,GeneID:5740142;Name=NP_001104054.2;gbkey=CDS;gene=Gpa2;product=glycoprotein hormone alpha 2 ortholog;protein_id=NP_001104054.2
NW_007931083.1	RefSeq	gene	53442	85529	.	+	.	ID=gene17219;Dbxref=FLYBASE:FBgn0040038,GeneID:3354863;Name=klhl10;Note=Annotated by Drosophila Heterochromatin Genome Project%2C Lawrence Berkeley National Lab%2C http://www.dhgp.org;gbkey=Gene;gene=klhl10;gene_biotype=protein_coding;gene_synonym=anon-WO0140519.152,CG12423,Dmel\CG12423;locus_tag=Dmel_CG12423
NW_007931083.1	RefSeq	mRNA	53442	85529	.	+	.	ID=rna34015;Parent=gene17219;Dbxref=FLYBASE:FBtr0113686,Genbank:NM_001015101.2,FLYBASE:FBgn0040038,GeneID:3354863;Name=NM_001015101.2;Note=klhl10-RB%3B Dmel\klhl10-RB%3B CG12423-RB%3B Dmel\CG12423-RB;gbkey=mRNA;gene=klhl10;product=klhl10%2C transcript variant B;transcript_id=NM_001015101.2
NW_007931083.1	RefSeq	exon	53442	53542	.	+	.	ID=id192303;Parent=rna34015;Dbxref=FLYBASE:FBtr0113686,Genbank:NM_001015101.2,FLYBASE:FBgn0040038,GeneID:3354863;Note=klhl10-RB%3B Dmel\klhl10-RB%3B CG12423-RB%3B Dmel\CG12423-RB;gbkey=mRNA;gene=klhl10;product=klhl10%2C transcript variant B;transcript_id=NM_001015101.2
NW_007931083.1	RefSeq	exon	56891	57267	.	+	.	ID=id192304;Parent=rna34015;Dbxref=FLYBASE:FBtr0113686,Genbank:NM_001015101.2,FLYBASE:FBgn0040038,GeneID:3354863;Note=klhl10-RB%3B Dmel\klhl10-RB%3B CG12423-RB%3B Dmel\CG12423-RB;gbkey=mRNA;gene=klhl10;product=klhl10%2C transcript variant B;transcript_id=NM_001015101.2
NW_007931083.1	RefSeq	exon	57320	57604	.	+	.	ID=id192305;Parent=rna34015;Dbxref=FLYBASE:FBtr0113686,Genbank:NM_001015101.2,FLYBASE:FBgn0040038,GeneID:3354863;Note=klhl10-RB%3B Dmel\klhl10-RB%3B CG12423-RB%3B Dmel\CG12423-RB;gbkey=mRNA;gene=klhl10;product=klhl10%2C transcript variant B;transcript_id=NM_001015101.2
NW_007931083.1	RefSeq	exon	57659	57923	.	+	.	ID=id192306;Parent=rna34015;Dbxref=FLYBASE:FBtr0113686,Genbank:NM_001015101.2,FLYBASE:FBgn0040038,GeneID:3354863;Note=klhl10-RB%3B Dmel\klhl10-RB%3B CG12423-RB%3B Dmel\CG12423-RB;gbkey=mRNA;gene=klhl10;product=klhl10%2C transcript variant B;transcript_id=NM_001015101.2
NW_007931083.1	RefSeq	exon	83719	83841	.	+	.	ID=id192307;Parent=rna34015;Dbxref=FLYBASE:FBtr0113686,Genbank:NM_001015101.2,FLYBASE:FBgn0040038,GeneID:3354863;Note=klhl10-RB%3B Dmel\klhl10-RB%3B CG12423-RB%3B Dmel\CG12423-RB;gbkey=mRNA;gene=klhl10;product=klhl10%2C transcript variant B;transcript_id=NM_001015101.2
NW_007931083.1	RefSeq	exon	83902	85529	.	+	.	ID=id192308;Parent=rna34015;Dbxref=FLYBASE:FBtr0113686,Genbank:NM_001015101.2,FLYBASE:FBgn0040038,GeneID:3354863;Note=klhl10-RB%3B Dmel\klhl10-RB%3B CG12423-RB%3B Dmel\CG12423-RB;gbkey=mRNA;gene=klhl10;product=klhl10%2C transcript variant B;transcript_id=NM_001015101.2
NW_007931083.1	RefSeq	mRNA	56702	85431	.	+	.	ID=rna34016;Parent=gene17219;Dbxref=FLYBASE:FBtr0113685,Genbank:NM_001015100.2,FLYBASE:FBgn0040038,GeneID:3354863;Name=NM_001015100.2;Note=klhl10-RA%3B Dmel\klhl10-RA%3B CG12423-RA%3B Dmel\CG12423-RA;gbkey=mRNA;gene=klhl10;product=klhl10%2C transcript variant A;transcript_id=NM_001015100.2
NW_007931083.1	RefSeq	exon	56702	56827	.	+	.	ID=id192309;Parent=rna34016;Dbxref=FLYBASE:FBtr0113685,Genbank:NM_001015100.2,FLYBASE:FBgn0040038,GeneID:3354863;Note=klhl10-RA%3B Dmel\klhl10-RA%3B CG12423-RA%3B Dmel\CG12423-RA;gbkey=mRNA;gene=klhl10;product=klhl10%2C transcript variant A;transcript_id=NM_001015100.2
NW_007931083.1	RefSeq	exon	56891	57267	.	+	.	ID=id192310;Parent=rna34016;Dbxref=FLYBASE:FBtr0113685,Genbank:NM_001015100.2,FLYBASE:FBgn0040038,GeneID:3354863;Note=klhl10-RA%3B Dmel\klhl10-RA%3B CG12423-RA%3B Dmel\CG12423-RA;gbkey=mRNA;gene=klhl10;product=klhl10%2C transcript variant A;transcript_id=NM_001015100.2
NW_007931083.1	RefSeq	exon	57320	57604	.	+	.	ID=id192311;Parent=rna34016;Dbxref=FLYBASE:FBtr0113685,Genbank:NM_001015100.2,FLYBASE:FBgn0040038,GeneID:3354863;Note=klhl10-RA%3B Dmel\klhl10-RA%3B CG12423-RA%3B Dmel\CG12423-RA;gbkey=mRNA;gene=klhl10;product=klhl10%2C transcript variant A;transcript_id=NM_001015100.2
NW_007931083.1	RefSeq	exon	57659	57923	.	+	.	ID=id192312;Parent=rna34016;Dbxref=FLYBASE:FBtr0113685,Genbank:NM_001015100.2,FLYBASE:FBgn0040038,GeneID:3354863;Note=klhl10-RA%3B Dmel\klhl10-RA%3B CG12423-RA%3B Dmel\CG12423-RA;gbkey=mRNA;gene=klhl10;product=klhl10%2C transcript variant A;transcript_id=NM_001015100.2
NW_007931083.1	RefSeq	exon	83719	83841	.	+	.	ID=id192313;Parent=rna34016;Dbxref=FLYBASE:FBtr0113685,Genbank:NM_001015100.2,FLYBASE:FBgn0040038,GeneID:3354863;Note=klhl10-RA%3B Dmel\klhl10-RA%3B CG12423-RA%3B Dmel\CG12423-RA;gbkey=mRNA;gene=klhl10;product=klhl10%2C transcript variant A;transcript_id=NM_001015100.2
NW_007931083.1	RefSeq	exon	83902	85431	.	+	.	ID=id192314;Parent=rna34016;Dbxref=FLYBASE:FBtr0113685,Genbank:NM_001015100.2,FLYBASE:FBgn0040038,GeneID:3354863;Note=klhl10-RA%3B Dmel\klhl10-RA%3B CG12423-RA%3B Dmel\CG12423-RA;gbkey=mRNA;gene=klhl10;product=klhl10%2C transcript variant A;transcript_id=NM_001015100.2
NW_007931083.1	RefSeq	CDS	56945	57267	.	+	0	ID=cds30262;Parent=rna34016;Dbxref=FLYBASE:FBpp0112408,Genbank:NP_001015100.2,FLYBASE:FBgn0040038,GeneID:3354863;Name=NP_001015100.2;gbkey=CDS;gene=klhl10;product=klhl10%2C isoform A;protein_id=NP_001015100.2
NW_007931083.1	RefSeq	CDS	57320	57604	.	+	1	ID=cds30262;Parent=rna34016;Dbxref=FLYBASE:FBpp0112408,Genbank:NP_001015100.2,FLYBASE:FBgn0040038,GeneID:3354863;Name=NP_001015100.2;gbkey=CDS;gene=klhl10;product=klhl10%2C isoform A;protein_id=NP_001015100.2
NW_007931083.1	RefSeq	CDS	57659	57923	.	+	1	ID=cds30262;Parent=rna34016;Dbxref=FLYBASE:FBpp0112408,Genbank:NP_001015100.2,FLYBASE:FBgn0040038,GeneID:3354863;Name=NP_001015100.2;gbkey=CDS;gene=klhl10;product=klhl10%2C isoform A;protein_id=NP_001015100.2
NW_007931083.1	RefSeq	CDS	83719	83841	.	+	0	ID=cds30262;Parent=rna34016;Dbxref=FLYBASE:FBpp0112408,Genbank:NP_001015100.2,FLYBASE:FBgn0040038,GeneID:3354863;Name=NP_001015100.2;gbkey=CDS;gene=klhl10;product=klhl10%2C isoform A;protein_id=NP_001015100.2
NW_007931083.1	RefSeq	CDS	83902	85209	.	+	0	ID=cds30262;Parent=rna34016;Dbxref=FLYBASE:FBpp0112408,Genbank:NP_001015100.2,FLYBASE:FBgn0040038,GeneID:3354863;Name=NP_001015100.2;gbkey=CDS;gene=klhl10;product=klhl10%2C isoform A;protein_id=NP_001015100.2
NW_007931083.1	RefSeq	CDS	56945	57267	.	+	0	ID=cds30263;Parent=rna34015;Dbxref=FLYBASE:FBpp0112409,Genbank:NP_001015101.2,FLYBASE:FBgn0040038,GeneID:3354863;Name=NP_001015101.2;gbkey=CDS;gene=klhl10;product=klhl10%2C isoform B;protein_id=NP_001015101.2
NW_007931083.1	RefSeq	CDS	57320	57604	.	+	1	ID=cds30263;Parent=rna34015;Dbxref=FLYBASE:FBpp0112409,Genbank:NP_001015101.2,FLYBASE:FBgn0040038,GeneID:3354863;Name=NP_001015101.2;gbkey=CDS;gene=klhl10;product=klhl10%2C isoform B;protein_id=NP_001015101.2
NW_007931083.1	RefSeq	CDS	57659	57923	.	+	1	ID=cds30263;Parent=rna34015;Dbxref=FLYBASE:FBpp0112409,Genbank:NP_001015101.2,FLYBASE:FBgn0040038,GeneID:3354863;Name=NP_001015101.2;gbkey=CDS;gene=klhl10;product=klhl10%2C isoform B;protein_id=NP_001015101.2
NW_007931083.1	RefSeq	CDS	83719	83841	.	+	0	ID=cds30263;Parent=rna34015;Dbxref=FLYBASE:FBpp0112409,Genbank:NP_001015101.2,FLYBASE:FBgn0040038,GeneID:3354863;Name=NP_001015101.2;gbkey=CDS;gene=klhl10;product=klhl10%2C isoform B;protein_id=NP_001015101.2
NW_007931083.1	RefSeq	CDS	83902	85209	.	+	0	ID=cds30263;Parent=rna34015;Dbxref=FLYBASE:FBpp0112409,Genbank:NP_001015101.2,FLYBASE:FBgn0040038,GeneID:3354863;Name=NP_001015101.2;gbkey=CDS;gene=klhl10;product=klhl10%2C isoform B;protein_id=NP_001015101.2
NW_001846187.1	RefSeq	region	1	1371	.	+	.	ID=id192133;Dbxref=taxon:7227;Name=Un;chromosome=Un;gbkey=Src;genome=genomic;genotype=y[1]%3B Gr22b[1] Gr22d[1] cn[1] CG33964[R4.2] bw[1] sp[1]%3B LysC[1] MstProx[1] GstD5[1] Rh6[1];mol_type=genomic DNA;old-lineage=Eukaryota%3B Metazoa%3B Arthropoda%3B Hexapoda%3B Insecta%3B Pterygota%3B Neoptera%3B Endopterygota%3B Diptera%3B Brachycera%3B Muscomorpha%3B Ephydroidea%3B Drosophilidae%3B Drosophil…
NW_001846187.1	RefSeq	gene	91	695	.	-	.	ID=gene17215;Dbxref=FLYBASE:FBgn0085541,GeneID:5740550;Name=CG40948;Note=Annotated by Drosophila Heterochromatin Genome Project%2C Lawrence Berkeley National Lab%2C http://www.dhgp.org;end_range=695,.;gbkey=Gene;gene=CG40948;gene_biotype=protein_coding;gene_synonym=Dmel\CG40948;locus_tag=Dmel_CG40948;partial=true;start_range=.,91
NW_001846187.1	RefSeq	mRNA	93	695	.	-	.	ID=rna34011;Parent=gene17215;Dbxref=FLYBASE:FBtr0302240,Genbank:NM_001110683.2,FLYBASE:FBgn0085541,GeneID:5740550;Name=NM_001110683.2;Note=CG40948-RB%3B Dmel\CG40948-RB;end_range=695,.;gbkey=mRNA;gene=CG40948;partial=true;product=CG40948;start_range=.,93;transcript_id=NM_001110683.2
NW_001846187.1	RefSeq	exon	93	695	.	-	.	ID=id192134;Parent=rna34011;Dbxref=FLYBASE:FBtr0302240,Genbank:NM_001110683.2,FLYBASE:FBgn0085541,GeneID:5740550;Note=CG40948-RB%3B Dmel\CG40948-RB;end_range=695,.;gbkey=mRNA;gene=CG40948;partial=true;product=CG40948;start_range=.,93;transcript_id=NM_001110683.2
NW_001846187.1	RefSeq	CDS	93	695	.	-	0	ID=cds30259;Parent=rna34011;Dbxref=FLYBASE:FBpp0291449,Genbank:NP_001104153.2,FLYBASE:FBgn0085541,GeneID:5740550;Name=NP_001104153.2;end_range=695,.;gbkey=CDS;gene=CG40948;partial=true;product=CG40948;protein_id=NP_001104153.2;start_range=.,93
NW_007931104.1	RefSeq	region	1	12714	.	+	.	ID=id191153;Dbxref=taxon:7227;Name=Un;chromosome=Un;gbkey=Src;genome=genomic;genotype=y[1]%3B Gr22b[1] Gr22d[1] cn[1] CG33964[R4.2] bw[1] sp[1]%3B LysC[1] MstProx[1] GstD5[1] Rh6[1];mol_type=genomic DNA;old-lineage=Eukaryota%3B Metazoa%3B Arthropoda%3B Hexapoda%3B Insecta%3B Pterygota%3B Neoptera%3B Endopterygota%3B Diptera%3B Brachycera%3B Muscomorpha%3B Ephydroidea%3B Drosophilidae%3B Drosophil…
NW_007931104.1	RefSeq	gene	11634	12714	.	-	.	ID=gene17191;Dbxref=FLYBASE:FBgn0085498,GeneID:5740259;Name=CG40583;Note=Annotated by Drosophila Heterochromatin Genome Project%2C Lawrence Berkeley National Lab%2C http://www.dhgp.org;end_range=12714,.;gbkey=Gene;gene=CG40583;gene_biotype=protein_coding;gene_synonym=Dmel\CG40583,WDY;locus_tag=Dmel_CG40583;partial=true;start_range=.,11634
NW_007931104.1	RefSeq	mRNA	11634	12714	.	-	.	ID=rna33987;Parent=gene17191;Dbxref=FLYBASE:FBtr0302524,Genbank:NM_001110612.2,FLYBASE:FBgn0085498,GeneID:5740259;Name=NM_001110612.2;Note=CG40583-RB%3B Dmel\CG40583-RB;end_range=12714,.;gbkey=mRNA;gene=CG40583;partial=true;product=CG40583;start_range=.,11634;transcript_id=NM_001110612.2
NW_007931104.1	RefSeq	exon	11634	12714	.	-	.	ID=id191154;Parent=rna33987;Dbxref=FLYBASE:FBtr0302524,Genbank:NM_001110612.2,FLYBASE:FBgn0085498,GeneID:5740259;Note=CG40583-RB%3B Dmel\CG40583-RB;end_range=12714,.;gbkey=mRNA;gene=CG40583;partial=true;product=CG40583;start_range=.,11634;transcript_id=NM_001110612.2
NW_007931104.1	RefSeq	CDS	11634	12714	.	-	2	ID=cds30257;Parent=rna33987;Dbxref=FLYBASE:FBpp0291686,Genbank:NP_001104082.2,FLYBASE:FBgn0085498,GeneID:5740259;Name=NP_001104082.2;end_range=12714,.;gbkey=CDS;gene=CG40583;partial=true;product=CG40583;protein_id=NP_001104082.2;start_range=.,11634
