# Supplementary material for: COGNATE: comparative gene annotation characterizer
Source: BMC Genomics. 2017 Jul 17;18:535. doi: 10.1186/s12864-017-3870-8 (PMC5513398; doi:10.1186/s12864-017-3870-8)
Supplement: Supplementary file 4 — The COGNATE package. This archive file contains the COGNATE package, including Perl scripts, Additional file 1: Parameter table, Readme, example data and output, and the GAL library. (ZIP 566 kb) [file 12864_2017_3870_MOESM4_ESM.zip › COGNATE_v1.0/Example_data/README_example_data~]

Example data:

Dmel_example_annotation.gff  
Dmel_example_scaffolds.fna

Contain annotation and assembled sequence of three scaffolds (>NW_007931083.1, >NW_001846187.1, >NW_007931104.1).

Original files:
GCF_000001215.4_Release_6_plus_ISO1_MT_genomic.gff.gz	
GCF_000001215.4_Release_6_plus_ISO1_MT_genomic.fna.gz

Downloaded from (2015-08-31): 
ftp://ftp.ncbi.nlm.nih.gov/genomes/all/GCF_000001215.4_Release_6_plus_ISO1_MT/
