# Supplementary material for: COGNATE: comparative gene annotation characterizer
Source: BMC Genomics. 2017 Jul 17;18:535. doi: 10.1186/s12864-017-3870-8 (PMC5513398; doi:10.1186/s12864-017-3870-8)
Supplement: Supplementary file 4 — The COGNATE package. This archive file contains the COGNATE package, including Perl scripts, Additional file 1: Parameter table, Readme, example data and output, and the GAL library. (ZIP 566 kb) [file 12864_2017_3870_MOESM4_ESM.zip › COGNATE_v1.0/Example_data/triple-dmel-ex_COGNATE.input]

# NAME	GFF3	FASTA
dmel_ex_1	/PATH/COGNATE_vbeta/Example_data/Dmel_example_annotation.gff	/PATH/COGNATE_vbeta/Example_data/Dmel_example_scaffolds.fna
dmel_ex_2	/PATH/COGNATE_vbeta/Example_data/Dmel_example_annotation.gff	/PATH/COGNATE_vbeta/Example_data/Dmel_example_scaffolds.fna
dmel_ex_3	/PATH/COGNATE_vbeta/Example_data/Dmel_example_annotation.gff	/PATH/COGNATE_vbeta/Example_data/Dmel_example_scaffolds.fna
