# Supplementary material for: COGNATE: comparative gene annotation characterizer
Source: BMC Genomics. 2017 Jul 17;18:535. doi: 10.1186/s12864-017-3870-8 (PMC5513398; doi:10.1186/s12864-017-3870-8)
Supplement: Supplementary file 4 — The COGNATE package. This archive file contains the COGNATE package, including Perl scripts, Additional file 1: Parameter table, Readme, example data and output, and the GAL library. (ZIP 566 kb) [file 12864_2017_3870_MOESM4_ESM.zip › COGNATE_v1.0/Example_data/Dmel_single_scaffold.fna~]

>NW_007931083.1
NNNaatagaatagaatagaatagaatataatagaatagaatagaatagaatagaatagaatagaatagaatagaatataa
tagaatataatagaatagaatagaatagaatagaattgaaaagaatagaatagaatagaatagaatagaatagaatagaa
tagaatagaatagaatagaatagaatagactAGAATAGAATAggatagaatataatagaatagaatagagagaatagaat
agaatagaatagaatagaatagaatagaatagaatagaatagaatagaatagaatagaatagaatagaatagaatagaat
agaatagaatagaatagaatagaatagaatagaatagaatagaatagaatagaatagaatagaaatagaatagaatagaa
tagaatagaatagaatataatagaatagaatagaatggaatagaatataatagaatagaacagaatagaatagaatagaa
tagaatagaatagaatagaatagaatagaatagaatagactagaatagaatagaatagaatagaatagaatagaatagaa
tagaatagaatagaatagaatagaatagagtAGAATCGTATAGAGTAGAACAGGCTAGGATAGAATAGGACTAGAATGGA
GTGGAATGGCATAGACTAGAGTAGAGTAGAATAGAATaggaatagaatagaatagaatagagcAGAAtcgaatagaatag
aatagaatagaatagaatagaatagaatagaatagcaatagaatagaatagaatagaatagaatagaatagaatagaata
gaatagaatagaatagaatagaatagaatagaatagaatagaatagaatagaatagaatagaatagaatagaatagaata
gaatagaatagaatagaatagaatagaatagaatagaatagaatagaatagaatagaatagaatagaatagaatagaata
gaatagaatagaatagaatagaatagaatagaatagaatagaatagaatagaatagaatagaatagaatagaatagaata
gaatagaatagaatagaatagaatagaatagaatagaatagaatagaatagaatagaatagaatagaatagaatagaata
gaatagaatagaatagaatagaatagaatagaatagaatagaatagaatagaatagaatagaatagaatagaatagaata
gaatagaatagaatagaatagaatagaatagaatagaatagaatagaatagaatagaatagaatagaatagaatagaata
gaatagaatagaatagaatagaatagaatagaatagaatagaatagaatagaatagaatagaatagaatagaatagaata
gaatagaatagaatagaatagaatagaatagaatagaatagaatagaatagaatagaatagaatagaatagaatatcgTT
TTTACATAAAATGATAATCAGGCGATGTGAAGTTGAACAAAAATGGTGAGGTAAGGCAAAGTCGAGTGAGAGtgattttt
tattggtttgagtaatttttttttatggcggtttctgttttttgatatttttatgatggcttttctttttttgtttaaag
aCTATTTTATGTCCCAACAATGTGAGGAATTTTCCACAGCTTTTCCAGTTTTCTCCAGGAAAGCACTTTCTTCGAGGCAT
GAACTATTGAGAGTGAAGTTTTATCTATTTTATATAGTTCCGATATACAAAATTCGCACATGACTTGTAACAAAACTCAT
AAAAATCATTGAGACTCCTGAACCGTTAAGGGGCCGCCCAACaagaaaaatgtaataaataattttagttACAAGGCAGC
AGGGTGGCCAAAGGTTTGGCAAAATGATCTCAAGTCAATCAGAAAAATTTATAGTTTAGTGTCCCAAAGTGAGGTCGAAG
TGCTGCAAGCCCCCATTAGTGTTTAAGTTAACTTTTTGCTAACACATGTAGATTGTCCCTTTGAAATTGCCAAGTCGCTC
AGATGTCACGGACCCCATAACTGATTTGCCACCTAAGACATTAACAGAGAATTAAGTGGAATAACTTCGAAGTAATTGAA
AAATCTTCATACACAAAGGACTAGGACAGCCATCTAGCTCACTTGCCTCATTTTCACCATTCATTGACCAAGATGGTCGA
CTGAAGAAGACTTTGTTGGATTTTTATGACCGTAACCCAAACATCATACCGAAGAATCGTACAGCAGCAGGATCGACGAA
GCGGAAAGTGAATGTGAAAAGTAAAGCTAAAACTGCTATCTGTTAAGGATTTTGTTGAAAGTCAAGCTTTATGTCGGGGC
CCGCAGCCGCCAACTgttcttaaattttttaagGGTAAGCATGGCAACTTTGGAGCCAGAATTAAACACTGCGGCAGCTG
AGCTGTGCGATAATTTTTCGTTATTTATAAAGAGAAGCTGCGGGACCATCTAAAATAGCCTCTTTTGCCCTCTtacactc
tctctctctcttgtcCACTCGCGCATGCACATTTAGTTTAGCGATCTGCTGTTCGCTCTATGGTTAAGTCGCTCATCAGT
CGCTTTCGTAAACCATGAATTTTCGATAAAACAAAACCATTTGAAATctctgaaaacaaaaaacgtaTATAATAAGCGac
aaattatgaaataaaaattaaacttttaaggctcaagaaaagaaaaaattatcTGATATTGAACTTTACTTATCGTTCAC
cggaaatattgaaaaataggacttaaaaataattatcatACGAACGATAATTTCGTTTTTTAGACCTTGTGAATACATCC
GcattttcttaaaaaattattttttattatttttgggaATGAAGTAAGCACTCTTCACCCTTTAGAAActattttttaac
aaaattcAGATTTATTCACAGATTGAGAGAAAACCAAAGATAAAATGGCACTATCGCACAATTGCTGGTTTTAAAGCTAT
ATTAAACAGTCTGAAGCAAATCAAAGATTTTTCAttatcctttttttatttatatttgctattatgttaaaattaaaaat
gtaaataaaaagattATTACGAAATGGCTCAGGAATATCATTCTGCTCTCGTCTAATCCTTTTTGCAGTGATAACAACTA
CACGACAATGCACTATTAAAAGTCACATTTCGTATTCCTTCAATACATAGAACACGTCGTTGTATCTGAAACGATTTTAG
AAATTCTTTATAAAAGCAATAAGCATCTCAAAGCAGAACCCACCTCCTCCGATTTCATCATGTTGCAGCATTGGCCAACG
CTCACCACTGGTTTGGGTGGTTTGAATAAAACAGAAAGCGATGAACCCATCATGGGAATTGAAGGCACCGAGAAGGACTC
ACAGAATCCGCGACACGCATTAGTTGTTATGGTAAACTCGACACAATCAGGGATAGTAATTTTTCGAGTATTTCCAACTT
TGTGGCACCCAGGACGCAGCCAAGCGTCCTTTCCCATTGAGTTACTATCGCACAGCCAGGGAATGCAGCAGATAAGCACC
AGCAGTTGAGAAGACCCCATCTCGGCAACTGTTGAGATTGGCCATGGCTTTGGCATTTAAAGTGTCACGGTATCGTGGCG
CCTGCGTACGAAAACGaagttaaattaaacatatgGTTGGCTATTAGGGTGATGGCAGGGAAATAtaacttaatttaata
tacttataatttacatacatttaatttaatatattcatACAAAATTAGAAAAACGATATAATCTCTTAAGGTTAAACAAT
AATGTATTAactgcaaaaaaatattttttaggcTTTAAACCAAACCATTTATATATCCGTTACTTGTAAAGTGTCTAATC
TAGTATAAccagattcgttgaaaagtatgtaacagacaGAAGGAAGTGTTCCCGACTATAtaaagcatatatatttttga
tcaggatcaatactTTAaagcccacaaaccgcacaaaactgtcacgtccacacttttgaataatttttcgaatatttttt
tataattttatcaGTTTTCTAAATTTTCTATCGATGTGCCAACAAACTTTTTgacacgcccactctaacgccatAGAGCC
GCCCaaagctgccacgcccacatttttgaaaaagtgttgcatatttttttcaaaatttaattaatcatttaaatttctat
aacAATTTTTTGTAACGCCCATTCTAACGCAATAAAGCCACCAAGCCGGTCTCGCCAACACTTTTGGAATATTAGATACA
ATTTCACATCATCATATCATTAATTTCTGTTgtgtacaatatttttgtGGTTCGCGATCCCTTTTCCGACTCTTTTAGTA
CTCGTTGTAGCAGAACAGGATCTGTTTAATGGGGTTTCTGTATTTTTAACATAGCTTAAATTGTCAGATTAATCGGTGTG
GACCATTTCATAACTTGTAGATTGGTTTGAGAATAGGTTTAATAGGTCAAAAGAAAAGTTGTAGTTTTGTTCGTTATTTG
ttctaattaattaatattaatattcacGTAATAATATACACGTTTAATCTAATGGGATTGggtttcatttttatttacgt
GGGGATGGTCTTAAAGGCTTATATTAATCCATATCCTACTAAGTCCGACCGCTACGGCATTTTCTTTTCCGTTGATGAAG
GCaatatagaaattatattCGTTTAGTTGAATTTTCAATCTCTTAAATTGGgctcatttaaattattcatcTATACTAAT
GGGCGACGGtcggttttaaataaaaactttctcccatataaataataatggaaAACTTTAATACACCAGAAAATAGCTAA
GAGTTCCTTTTTAATCGTGCTATAAATCAGTTCATGGTGTTTTAAAGTTCTGCTAGCATACCATATTACTTTGGTATCCT
GCATTGGGACCGCACCCAAAGCATAGTTGTTGGCATCTGTAATAAGTGTCGCTTTTAATTAAGATTTTTTGCTTTACGCA
CTATTCTATAAATTCTaagtattttgtatttattttgtaattttctaaTACTTTAGTTAGATTCTCAATAAGTTTTTCGA
TTGTGTTTTAAAAAAGAAGAATATCGTCCAAATTATACATAAACATTCGCAAGAACTCGTTGTGCCCGTTGGCAGTTGAA
AATTGTATCTTCTGGATATTGCCCCCGCTCACTTCGATTTGgtgaaaaccaaaaatattttacagcCTCCAAGCTTATGA
AATATTTCGTCTATATTAGGTATTAATTTAGACGCTTTAGAGCTTTAGAGCTTAATTTTCTATAGTCGACAACGAGTCGC
CATTTCTGTTGGTTTGATaagtcaaatattttttccgaCAAAAATATCGTAAAAGTTATATTCCAAAACTCGCaccaata
atatttttgtttttaattccTTGAATGAAGGAAACTTGCTTagtttttttcattttaataatttttcccATTGACTTTAA
TTAGACGCCGATGCTTGATTTCCACTTTGGGCGGCATATGtttcattaataataaattccGCTCCGGTATAGATATTGAA
AAGAAGGTCTCTTTGGGAAGATCCTAGTTTTATATAGGATGGCCCcctaattaaaatttgtatttatatgtcTAACGTCC
ATTTGAGCTAATGAAGTATTATGTTGAGGATTAAAGCTAGATACTTGTGGGGGCTGGATAGTATTGTATGGCATACTAGA
TACTCTAGATGGATTAGAGGCATTGCTGTTATAAGTGATTCCATTTCGAAATCTATTTGTATTTAGTCAGTTGGCACTAC
CCGGATTATCGTGGGCTTGTTGGTTTTCGTATCCATTTGGAGTTCGTTCGTTACGATTGTTACTATCGTcactgaaatat
tttttaaagagaGGTTTTTagttaaattgtttttaaatagaTCCATATAAATAATAGGTCTCATGACAAGcctttttaat
aattttatatgcGCCATCTAATGACTGAGGGTTTCTagcaaaaataattgttttagTTGCCTTGGGAAGATTGTCCCTAA
ATACTTTAAGTGAAATTCTGTTTACTTCATCAGTGATATACGTTCCGTCAGAGTGTGTTAAGACCCGGTTGCGTAATCTA
TTTTATCGTAGATTCTATTCCACACAGTTTTTTAGTGTTCATCAATTCGTCAGACAGTGCAAAGTACGTGGTGCGTGGAA
GTTCATTCCGTGGAAATTTCGTGATTTcccaacataaaaaaaaattaactgaAGTGATCGCTATGATGTCTATGGAAGGA
TAGGAAAATACGCCTTTAAAGACTAAGAATCAGCAAGATCCCAGACAGCGCCACCGATATTGCCGTcgtttttagcttat
tttcATACCccattttacatatttaacaTAACATTTTCTACATTGCACACGGCATGTATACTGCTTGTTGAGCAGAACAT
ATAAAGCATTAGAAAAGTTTTATTATGTTTAGGAGTTTAACTGTTTCTCTTTCACTGGCAAAGTAGATGAAGCGCTTCAT
CGTGGGATGTTCAAAGTGCGTAAAACCTTTACACAAATACGATAAAACAGCTGCTGATATaccattttataaaaaaatgg
CTTCTGCGGCGCGTTATATTCTCTAGTTTCGTGACAGACGTTTATATTGGAAAATTctcaaagaaaaaatgaatagAGTA
TTTATactaataaaataacaaaaatcagatttaaaaaaaaaaaaaaatttaaagaaaaaccCACTAAAACATAAATTCCA
AGCCTATCTCACCCGAACTGAAGTACCGAAACAGTAATGCCCACCAAgtagaaaaataataattattaaaaaaattctta
ctttTTACATAATGTCTACATAGGCTAAAATAATCTTACATTTAGGACCACAAACCTAAAGtcgatttttaaacaattta
aattagtATGTTTAGTTTCAAACCCTTGTGTGATCAGTTCGGATAAGCTTCATGAACCTGTTCAGTACCAATTTTTGCCA
GTTTTTaagtttcttttttgtttaaaattaaaatgtataatgtAGAGTCAATCAGATTAAATTTCTCTAGAGAAACCATG
TGTCGTCAGAGGGTCTATGTGGTGTAAAGTGTAGCTTACTTGTGGGGAACAGCTTTTATGTTTTGTTGGTGGTCATGGTA
GGTCGACAGCATTACAGCTAATGTCGTAGGAGTTGCTGTGCCCTTGTTTGTCCTTAGTCCTGTCGTCCGTTAGTCCCATA
GCCCGTTTGTTTCTGGAGATCAACCTATCACGCGAATTAAACAAGTAATTGATACGTGCCGAGCGAATGGTGGTAATAAT
GATGCTAATAATTCCCACCCTAAATCTGCCGAGAATTGGTAGAGGAAACCAGCGCGTGCTTAATCGCTAAGCTAGATATT
ACCATCTGCTCGGGGAAGTAATACACGTAGTTAGATACAGTATTCTTATTAACAATCATAACGCCCAAGCTTGTGAGGGC
CGATTCTGTCATGGAGCAGATCGATCCGGCAAAGCCAgatctaaaataaaaattaaaaaaaaaagtggtttCAAGACGTC
ATTAACATCAGACGTTCGACCCCAAGATCTCCTCAAGTTCATCAACTAAAGTAGGTGTACAAGGCAAAAATTTAGAGTTA
AAAACCTGATGGTTGTATAAATTTAGGCTGCTGGAAAAGTTTTAGCTATTCGGCCCGCCGCTACTCAATCCGATTATTAA
TTTGTACTATTGTCTGCTGGAAGAATTTTAGCTATTTAGCTTTAACGCCGCGTCATAATTAGTtcatttaatgttttaat
actttattttattatttttattctccTTTAAATTTGTTGTGTATTAATCTTTGGTatagaattaaaaaaattaaatttat
atattgtacaaGCCAATTGtacaattgtgttttgtataatttgtcatttattaatgaaatcaAAAAGGTTAATTTACACA
AGATGTTAATGTAAATGAGTTCACTAGGAATTCAAATAATCAAGAAGACACTTGTTGCATTTTGCCTGGTGTTGAGCCAA
TTTACTTGTTTTCTACGTCTGAATACAACATCCTTCACCTTCCATTCTAttaattttctgtatttttttttcaatagcGT
ACAATTAAACTAGGTCATGACTTTAGTAACGAGGAATTTCACACAGCGATACCGGAAAACGATTGCATGGCAACCCgata
tttaattgtttgttttttttcttttaccaTATTTTTGTGTTCTCTTTTATGTACTTAAAAGGATAATGTCTTTTCTTAAT
ATACACactatttaatttattatataactaagacaacaaaaaattttgaatatatCTGCCATATTTGCGCTAGAACTATA
TCTTATACTAGCCAAATTCTAACCACCAGTTGCGGACCGAAAAAtcgaggaaaataaaaatctgtCCTACTGCTCTAGCT
CCCTCTCTACCGAAAACTTTTCTGGGTTCTCCGGGTCAAAACCTAAAGTTCCGAGAGCACCACCGAACGTTGTAACTACG
TAGGTCTAAAACCAGTCAAGAAAGACAGCATCAAAAACCCACAATGCCTAATCCAAATAACCAGGAACACCCTTCACATT
CGATTTTCGACAGTAGAAATATAAGATCAGCTATCTCGGAAGCCATTACGACTGACTTGATCCAGCAAACAAAATGCTTT
GCGGACGCTTTGTGCCAAAACACAAATAGCCAAAGCGATCACCTCGGGCATTCAAGTTAAGGCATTCAAGTTCGCCTAAC
CAGTTAGTCATATACCCAATACACGACCGAGGTAATGCAGTTCCACAAGTCTCGCCATATGTAGGTCCAACCCAAAGTGT
TAACCAATCACCACCATCAACAATGCCCTCTTTAAGACCGGATAAGATAGCCCAGATAATGTTTAATTGGAACCGCAAAT
GTAGAGGCAATGAGCTTTTTCATTGACTCGGAGAAATGGTGTggcaatttataaacaaattaaatttataatgtttcaat
taatagttcagttttatttcaatatatttagCCACACAGGGCTGTAATGTATAAGAAGAACGACGGCAGTGCCCGTACCG
AACCGATTAAGAGTTAAAGCGCATCACAGCAGTACCGGTGTGATCAACACTTAATTTGTAACTGACTTTGCTATGCAGAA
GGGAAATGAGCAAGTTTCACAAGAGGAAAGAGAGGAGCATAGCACaaaaggaaatgcaaaatcTGTTGCTGCACAGAGCA
ATGTATAAGAGTGATAACATAAGAGTGATAACATGATTTGTATTAATCAATATTTATGTGGTGATACATTCACTGATTCT
TTTACGAGACACCTTATTACTAGCTTATCTTTTGTTTGAAGCTGTTCTCGATCTCGTCCCgattcagactgatcttctaa
TTATTAATCCTGATCCAATTAACCTAGACCAAAAGCTTTTGATTTGAACTTTATGAACTTTCAGTTATGTTaaggataaa
agctttatgctgaagtTATTTCCCAgcattgtgaaatttaaatttgctgactgatgcagtttgattgaagcAATAAGGAG
ATCGTGGATTGGTGTCCAAGTGGAgtttgtgtttactttaattttggttatttatcgggtggctaagtgttggcgacaaa
aacaaggGTAAAGGCAATGCTGCTGAGGGCAAAGGCAATGCTGCTGAGATTGGATCTTGAAATTTGCTTATCAACTGGTG
CAGAGTGCTTTATTTATGGGTTGGACAACTCTCCCCCCTCCTCTCTCCCGCGCCACGCATCATTACGAATTtcgcttaaa
aattaattctgttaaaaattctttctcagtattttgtttttctagttctggccgtttttgtttggttacaattATCATAT
TTCTAATATGATCTAGCACAGATCACCTGGCGCaaagagtaaattaaaagcagcttCTCGCAAACTTACCAAAGCGCTTA
AGAAAGAAAAAGCGGACGCACAACTAAGATACATCAAGAATCTCACGCCCACAGATACAAAGAACTCGTTGTGGAAAGAC
CACAGGAACCTACAGGCACCAACAGAAACGGTTAACTCTACCGGAAACTGGTCTCGCAGTGACACGGACAGAGCAAGAGT
CTTCGCCGATCATCTTAAGtatttcaaccaaatccagcCACTAACTCATTTACTCTCCCGCCTTTAACTACATCTGATTT
AGCACCACAAGATCCTGTAGAATTGCGGCCAAGCGAGATAACGAAAGTCattaaagagcaactgaaaactgaaaaatcgC
CCGTCTGCGACTTAATAACCCCGAAAATGATCATCGAGCTCCCAATTTGTGCAGCAATACGAATCTGCTTGCTCTTCAAC
GCAATTACTAaaattggatacttccctcaaaagtggaagaaatcaattataatcatgATCCCTAAGCctggaaaagaaaa
aacacagccatcatcatacagGCCAATAGGCTTACTTACTTATCTATCcaagttatttgaaaaagtgcTGCTGCTACGCA
TCATCCCCCACCTCAATacacacaacacactcccATCGCACCAATTTGAGGTTCGGGCAAAACATGGAGCGAGTatacag
cgagcacagtctagGATTTTGGGAATTATTACTGGAGCTCCATGGTATCTTCTTAACGAGAATATACACAGAGACTTACA
AACAAAACTTGTCATCGAGACAATATCagaaagtaaaatacaatgaaaaactAGCCTCACATCCAAATCCTCTTGCAAGA
AACCTTATTCGAGTATGCAGCCACAGCCGACTGCACCGGAACGACCAACCAACCCAGCGTTAAATTTGTTAGGCCACACA
TTAcgaatcatttcataaaatgatatttagttagtttagaataagatttgaaaacttattgttagtctcttcagtaaaag
ggaagattcaataaataagcgaaacatgaaaaaaaaatatctccATGATACTGGGCAACTTGGGCAAGGACAATTTTTTA
CGACACTGGACCTTAAGTCCGGGTATCACCAGATCGTCTTAGCGGTCATTTACGTACGAATTGAAGAGGCTTCCCTTTGG
CTTGAGAAATGCTGCCAGCATCTTCCTGATAGCCATTGATGAGATTCTCAATGAGCAAATCGGCAAGACTTGCTAGGTCT
acgtaatgtaatgtaataaTCTTCTCAGAAAATGAGAATGGTCATATAAATGTAATAATGATGTAATAATCTTCTCAGAA
AATGATAATGCTCATATAAAGCACGTGGATTAGGTTTTAAAATCCATAAGCGATGTAAATATGAGAGTTTCAGTAAAAaa
tcaagtttttttttataaagcgTAAACTTTCTTGGCTTTATAGTCAACAGTGATAGCACCACTACCGACCCAGAAAAGGT
CAGGGCCATAAAAGAGTTCCCTGAACCAAAAACAGTATTTGAGGTTAGATCATTCCTAGGTCTCGCGAGCTATTACAGAT
GCTTTATTAAGGACTTTGCAGCCATAGTAAGGCCTATTTCGGACATCTTAAAGGccgaaaatggaaatgtaaGCAGACAT
ACAAGTACAATTCAATGGGGTGCAAAAAAAGTCTTTCGAAAAACTGCGCAACATTTTGGCATCCGAAGATGTTATGCTCA
GATACCCGGATTACAAGAAGCCATTCCATCTAACGACGGATGCTTCAGCCTACGGTATTGGAGCAGTGCTTTCACAAGAG
AACCGTCCTATTACAATGATCTCGAAGACATTAAAGGATTGGGAAATGAACTACGCCACAAATGAAAGAGAATTATTAGC
CATCGTTTCGGCGTTGGCCAAACTGCGACATTATTAATATGCGGTGAAAGATATAACTATATTCACTGACCATCAGCCAT
TGTCATTCATGGTATCAGATTCTAAACCTAACGCGAAAATTAAAAGGTGGAAGGGTCGCATCGAGGAAACGGTTGCGAAG
GTAGTATATAAACcgggaaaagaaaatttggttGCCTTGTCATAGAAGAACAGGACGCAGAATCATATGTTGCGACGATT
CACAGTGAGATTTCCACACCCACACCATGGAATCAACGGATAAGCCCCTAAACTGCTTCCAGAACCAACTAATTCTAGAA
GAGAGCCGCTTTCCGCTAAAACGCTCTTTCGTTCTCttcaaaaataagaaacgacACGCAATCAACTTCACCGACAAGGA
GTCATTACTCAATGACCTTGCGGATGCAATAATCCCCAAGGGCGTAAACGCCGTGGCGATTTGCTCACGTTAGCAACGGT
GCAGGACGACTTAGTGCGGAGATTCCCGACTAGAAAATTCTGGCACTGGAAAAACCGTGTTACAGACATTTTTTGGGTCG
AGGAAAGGAGGGGTGTCATATTAGGTGCAGGACGACTTAGTGCGGAGATTCCCGACTACAAAATTCTGGCACTGGAAAAA
CCGTGTTACAGACATTTTTTGGGTTGAGGAATGGAGGGGTGTCATATTAGCAGAATACGATTGGGCTCACCGGTCAGCCA
GAGTACTACTTTccaaaaatggccaaactgGCCAATGAAATTGTCCAAAACTGGAAAACATGCGCGAAAGCTAAAAATGA
TAGGCATCCGAAGAAACAAGAGATTGGCGAGTCACCGATTCCTTCTTATGTAGGAGAAATGCTACACATAGACATTTTCT
CAAcggataaaaaacattttcacacTTGCATTGACAAGTTTTCGAAATTCGCCGTCGTACAGCATGTGCCGTCTAGAACA
ATTGAGGATTTAAAACTTGCCATCTTACAGGTCATGAATTTCTTCCCAAAAGCCAAGGTGCAACAACGAGCCATCGTTAA
AATCGCACACGATCACGGCCATGCCAGACAACCATTTTTGCGTCAGCATCACGAATGCGCCACCCCTTCACAGTGTCTCA
AACGGGCAAGTGGAACGTTTACACAGCACTCTACTAGAGTTCGCCAGGTGCCTGAAAATTTACAAGGGCATGCGTGATAC
TGTGGAGATAATCTTGTTAGCCACGAccaaatataacaaatcaatCGATTCGGTCATCGATAAGAGGCCAGTCGACGCAA
TACAAGAATGCACGGACGACACACAAGAACGGATTGCTGACAAAATTAAGAGTGCCCAAGACGCGCTAAGGTCTAGAGAG
AATGCATCTCGACAAAACAGAGTTTTCGAAGTGGGCGAAAAGGTTTTGGTCAAAACTAATAGAAGGCTTGGCAGTAAACT
CACTCCCTTTTGTGAGGAAAAAGCCATACAAGCAGACCTGGGGACCACGGTCCTCATtgaagggagggtggtccacaaag
ACAACTTAAAATTACTCTCGCTtaatttaaagctttttattattactaCCAATCATCAGCCGTTTGGCAAACTTCCATTT
AATAGACATTAAGTCCGTTGCCAAAGGCACGATGCTTTAGTTTTAGAATAATATTAATTGATGATGGGATAAACCTCAGC
GAACAAGAAAAAGCgactaaaaaaatatatttccacAGGCGCAGAATTTTCATCCTCCTCTCACTGTCATTGGTGTCAGC
GCACATCACTAACTATTTACAAGCAAGGTATATCTTGCTGTGGGAGGAGCTCGCGTACGTGACCCACTCGGCAAATCTTT
CAGAATACATGCGcgtaataacaataataataataacagaaACAAGCAGCATGTGCGAGATGTTTCCACAGTCTCACATG
AGGAAGTTGCTAGAAGTGGACACCTCGCTGCTTTTGGACACGCTAGATTCGTTAAGAGTCCACCACAGAATCGCAAGGAG
CTTAGATTTTCTTGGCTCAATGCTAAAGGTAGTAGCGGGGACGCCGGATGCCGGCGATCTAGAAAGAGTTAAGTTCACAG
AGTGGTACTTGACACAGTCAAACAACAGacaaatcaaaattaataCTAGAATACAAAGTCGAATCAACCAATGAACAACA
ACTGTAAATAAAATCTtgcaaacacataaaaataccCAAATTGACACCGGCCATTTATATAAGACTCTGCTGGCTAGGAA
CAGAATACTAATGGAGTTACAAAATTTAATGTTGGCTGTAACACtggcgaaaaacaatattGTCAGTCCAAATATCCTAG
ATCATGGAGACTTTAAATCAGTTTGGCTGAAAGAACCCACAGATACCCCCATAGGGAATCGTATGTCCGCATCGTCTGTA
AAAATACTACAATCCTCTAACATAATACACTTCATTATCAAATTATCCAAAATAATATTATCTTGTAAGAAGGTCACTAT
TTTCCCAGTCACTTGCAAAGGAGTTATGCTGCGAATAACCGACAACATGGTAGCAATGTGTGGAGAAGAAGTCCTACAAT
CAAAAACTGTACCCCGACACCGGGTGCTACCTTTTGCCAACTATCAACAGAAAGCTCATGCGCCAGGGAACTACACGCAG
GCGTTCTAGCACATTGAGAGTCACAGCCAAGCCATCTACAACCGCTTACCCGCGTGGCTGAgggaatcatcatcatcaat
gacCGGCCAGCCAGGGTCACGGTGGACAATGGAACAGAAGTCTATCTACGTGGCACACATCTCATTATCTTCAACGATCT
CAGTACCACTTCAACCTTCGAAGAGATAAGTCGTGCCacccaaaaacaacaataccgCTAACCCGGGCTCAAGCCCTTAA
CCAACAATCATGACAGACCCaccaaacatttacaaaattacttCAAAAATATACCAATCACAATTAGGTGAacctaaatt
tataattattaaaaggaaAGACAACAGCTCTTTCGAAAGAATTTCACCATTCATCATAAAGAAATCGGTGGACTTTGCCT
GTGGAGAAGTCGAGGGATGCAAACAACAAGAGACGGCAACCtgctaataaaaaccaaaaacgaatTACAAGCCAAAAAac
tcttaaaactaacaaaaattgcagatGTGGATGTTACAGCaagtgaacataaaacataaaatttcTCTAAGGGAGTTATT
TACTGTAACGACCTTAGACACATCGACGAAGACACAATTCTACAAgaactaaaacaacaaaaagtaactaaagttaaaaa
aataatgaaacggcaaaaccccaattctaacTCTGACACCAACAACATCACCTTAGTTGAAACTGGactaataattataa
ccttTGAATCGCATAAGCTCCCCGAGATAATACGAATCGGTTACGAAACAGTCCGAATACGAGACTAcatcccactccca
cttcaATGCAAAAATATGCATAAGTGTAGAAACCTGCATCAATTCCTCAGaagcaaaacacacaaacgacggagaaaaat
gcacaaacgaAAAGAACTGCTTAAATTGCCGAAACAACCCAGAACTTGACCATCAACACAGCCCAATTGACCGCAAATGC
CCTACATTCATAAAAAACCAGTAATTAACAGCCATTAAAACTACACAAAAAGTTGACCATAAAACTGCCCAAACGAAAAA
CACATATGCCAAAACACTTACAAACGGCACATCCCAGAGGACAACAAGCACTCTTTCACCTAATATTCACACAAATACAA
CCCAAGCACAACACCAAAACCCGCAACACACTCCCACATCAGCAGCACAAAACACTTCATCTAAGACACCAACAACTGGC
CCAGCCAAAACAACCGTACTATCCAACCAACCACACCAACGCCATCACCACCACAGCTACGACGAACTAGAAGACATGGA
TAAACGAAAAACGCAAAATTTAGATTCAAactaaaaaagaagaaaaaagaagCTTCCAGCTCTTTCACCTCAACCATCCA
ACCCAGTACTCCCTCATCCAATATAAGACGCTTCTGCGGACTTAACCcagtaaaacaaattcatgCCATCACAAACCCAG
AAAACAATGAGACTACATTGGCTAGCAACGAAATTGCTAACATATTCGCACAACACTTTTCTGACCTCTCCGGCGACTGG
AACTTTTCAGAAGATTTCCggaacaataaatatagaaataacctACATCACTATACCCCCTCTCCAATAGCCCAAACCAT
AGAAGAAAACATAACTTATCTCGAACTTAGCTCAGCCCTATGAACATTAAAAGGATGTGCTCCAGGACTTAATAGAATCT
CTTAtcaaatgatcaaaaatagctcacacacaacaaaaaacagaataactaaactatttaatgaaatattcaatagCCAC
ATACCACAAGCCTACAAAACAAGCCTAATCATCCCAATCCTCAAGCCAAACAccgacaaaacgaaaacttccTCATACCG
ACCCATCTCTCTCAACTGCTGTATAGCAAAAACACTTGATAAAATAATAGCGAAAAGACTATGGTGGCTAGTGACATATA
ACCATCTTATTAACTACAACCAATTTGGatttaaaaaaggcaaatcgaTTTCGGACTGTCTACTCTATATAAACTATCTC
ATAACGAAGTCAAAAATGCACACCTCCCTCGTCACTCTTGATTTTTTAAGAGCCTTCGATCGAGTAGGTGTGCACTCCAT
AATCCATCAttcattctatttattttggattCAAAAGGAATCGTTTAGTCAATTCCTCTGAACTTAACCTATTGtgtgta
taaatgtatatgagaccaagtggtttcttaattattaagtagaaaaggaaaaaaagaatatttctagttattaattactt
aatgtgtaatattttatactaCTATATCGGTGGGGTGTACCCTCTTCAGCCTTCGGAGGGAGATGGGATTAGCTAGGATG
TTTGCTAGTTGATTCGGGTGGACCATAAGCCTGGAGCCCAGATGCGTGGCGTGCAGCTCTCGACTGGACCACACGGAGCC
TATTGAGCTGGGATTTCGCGGCAGTTCCCCACACCTGGATGGCATAACTCCACGTTGGAGCAAGTAGGGCTTTGATTAAA
AGAGCCTTAGAGCTCATTTGTAGTTTACTGGAGTGGAAGAGCCAGTCGAGCTTTTTTAGTTTCGCCAGTGACTTGAATTT
GACCGACGTGATGTGGGCCCTCCAGGTCAGTCTCCGATCTAAATGAACTCCTAAAAAAAACCGAAgaggcaaatttatta
tctgtTCCGACTCCCTATCAGCAATAGACTCAAtccaaaacacaaataataacaacttttACCCCAGCAGAATACGATCG
CTAATAACGCAACATGCACCTAAAATTAaggaataaaaggaaatgaactAGCTGACCAAGCTGCAAAATCAGCAAGCAAT
ATGCCACTTATCCTCACcccaaacataaataccactgacataaaaaaaacagcttaaagccgacctaaaaataaaggaaa
catAATAAACTGCAGTCCATGGTACCAATCTATTAATACGAATCCCTCACACACATGCGATTACCTCAAACAATCTCACC
CAAATAGGACCAGACTcgaccaaacaaaaataatacgacttcgactaggacacacaaacataacccACCAACACTACCTA
AATCCCAATTCATTACCAACTTGTCCGTTTTGCCAAGGTGATATTTCAATAAGCCACATATTAAACTCATGCCTATCCCT
CCtacaaaccaaaaaagacatattcaacaacaccaaccctctagaccttcttagcaaacccaatccagataacatacaaa
aactcatacttttcctcaaaaaaataaattataccaaaaaatctgaaaacaaaacaagcaatTGTACATAACAAGCCAGC
AATTAGTTAGGAAATTagatattaactaaattaagatataataacattgtaaataaaCATAGCTGTAAGCCCCGTAGCTA
ATGCTATACTATTTAAGTTAgtctagttttgtaaactattctatctatcataataaataaataaataaatcttcAACGAT
CGCGTCGTGATAAATGACACCACCTTTATAAATCACGGCAAGGCCCAAGTACGAGCTCCAGGGGTAGCTAGTTCCCCATC
ATTGAATATCACTGCCAGCAAAGATATTTTGAATCTCCCCTATCTTTACCAGCTGAATGAACGTAACTTGGAGTTTATCA
AAGAGTTTGGGAGAGAAATTGATGCTAATCATTCACATCGCATAATATTTATCGCAACAgcgatttgttgtgcattgaTT
TGTATCGGCATCACCTGTCTACGGCTCATCGGAGCGCGGAGATCTGCAATCTAATTAAACGGGATGATCTTGAAGGGGGA
GTATTTAACACAAGCCAAAGAACTAGAACAGTTGGCTCAGTGCATGAAACATAATATCAAAGTGCTGACCCAGCATTGGG
CCATAAACCTGTGCAcagccggcaaacacagcatatttgcgtggccgctgcgaGTCTTTGTTAGCTATAAGAATCATTTT
AAGTTTTAGtttgaaattgcatttaccTGAATAAAGAGCGGTAGCTGGTCAACTCCGACTAAGCGtcgtaaaacatattt
ttatttttacttacTCTAtcagaccacaaggctggcagtTTAAAGAGGATTGTTCCTCTCAACGTAACTAATAACCTGTG
CTCCCCAGAGTAGCCAGCGAAGGAAGCACCTCTGGAGGAATCCTGACGACGACAGTATCGCAAGACGCTGCGATCAATCG
TTAAATAATTTACACACAAAAGTGCACCGAAATTAGTTAAACTGTTTTTTGAGTTCACGATAAAGAAATGTTACCGAACG
TCAGGGTCACCAAATGTTGAGGCAATGAGCTTTTTCATTGACTTAAATTTATAATGTTTCGATTAATagttcagttttat
ttcaatatattttgccacaCTGGtctgtaaaatataaaaagaacgACGGCAGTGCCCGTACCGAACCGATTAAGAGTTAA
AGCGCATCACAGCAGTACCGGTATGATAATCACATAATTTGTAACTGTCTTTGCTATGCAGAAGGCAAATGAGTAAGTTT
CACAAAATAAAGCTTTAAACAGTTGTGCTCGCTCTCAAATGGCTCAAATGCTAGTACATTATTCGAGGGTATTGCGAGCT
GTTAGTATTGGCGATAACACAAAACCGTAACCGCTATGCGCTGGTATGATCTATGCGCCGCACTCAAAGGGCAATTTAAG
GGCTACAGAACTGAGAAGAATATCAGGGCGGAGATAGCAAAGCGGAAACTAATCATTCGATAATTTCTACCGGGTAATTG
CAACTCTTGCGGATAGACTACGCAGTCAATGTCCGAAGGTACTATGGTGGAAACCCTACGGGCCAATCTTCAACCTGAAA
TCCAGAGCAAAATTGTATACGAGCGTGCCGATACAGTTTCCGAGTTAAGAAGGTTGGTTAGCACTCCGGAAATCTTTATG
CAAAGCGTAGGGAAGACTAAGGGATTTCGACAACGACAGGTACCCAAGCGACAGGATTGCGAGGTTTAATGTCAGCTCGG
ACAGAAACGGAATTCGAAGATTTTGAGGAACACCTTGAGTTAGCGGCCATGGATTTGCAGTGCTGAAACAGCCAGGTAAA
AGGTCACAGCTATCAGAAGTGATATGTTAAGGCTGCGGTAAAACAGATACATATAAGCCTTCATGCAGTAAATGTGCTAG
TTACGCTCCAAAAAACCGGACAGGGCGTGACACAAAGGCACGCAAAAATATGGTTTCGAAATCGACGATGACAAATTAAG
CGATtccaaacaaacaattaacagTGCACCTTTGAGGTGGACCACGTACAAAAAAAACCAGATGGCACAGGTCTCAGCCA
GACTTTTATGCCAGAAATTTACCACAGTCATAATAGCTGACGGACAATCCCAAAGAATTACCGGCCACTAAAGTGTCCTT
CCGatagaatgctatagtcgagttccccgactatcagatacctgttactcagctagtgtgaatgaaAACGAGAAATATCA
TAAATTTTCTAGGAtttcgatagatattggggaatgtgggcggctttagggcgttagagtgagcgtggcaaaaaggtttt
tggcatatttatagaaatttacaagactagtaaaattgcttaaaaaatatccaaaaatgTGTCAGTTTTGGTaagtttta
gggcgttagaatCGGCGTGAGTAAAAGTATTTtggcaaatcaataaaaatagaaacccgacaaattaaattataaaaaaa
ttttcaacaattttcccaACAATGAGAGCGTGGCTGCTTTGGCGTTAGAGGGGGTATgtcaacatgggtcaacaaacttg
cgctgcgtctttgccTCTATAATCTGTATGCTCAATCTCAACCGTCTAGTTGCGTGGCAACATAGCTCAACAAACTTGGG
CTGAATCTTTGTCTCTTGAATCtgtatatagtgacgtattcaCATAATTAGCACTGTCCAAAGAAATAAGAATAGGCTAA
GTGGCAAAAACCTCCACATCAACTCATTATAAACAATCAATATCCTAAGCGGGCGATCTCGCTCcctaaataatataaaa
aaatggcCCCTGTTTTAAACGGCTACCTATGTGGAAAACCAGCTTTTAACATTGAGGGTTGTTCCGGAGGTTTGTTCTCG
GTCACCAGAGCCTCTGCTTAGGCACCAGCACGGAGACAAGAGACAGGTCTGTCCGCGACCTTTTTGCCCTTTTCCGAAGG
AACCAGTATCAAATTAAATCTAAcgatttaaaattaaatttaattttgaattacgCGCCCTACGGTCGCAACTAAACACT
GATCTCACCGTTGATCTGGCAGCCCCTCAAGATCACCCACTGCGGCAAGTTGGCAGCGCTATCGGTATACCGCAAGAGTT
ATAGATGGGCCGTAGCTCCACGTGGATAGTTGGttaaattatatgttttaattccGAACACAGATTAGGTAACAAACGAA
TATGacttcttattttatttgaaaattacgTTTAAGGTGTAGAGTTAATGTTCCGGTTTTTAGTGTGTCACTTCGTACCA
TCCAAATGTAAGTCACAATGCGTCGCAAAAACTTCTTTTGCCTAACGCCGAAACTGCGCTAGGCATCGGCTACAACGCCT
CTCTATAACGGTCCTTTCAAAGCTACAAATGTAACTGACCAATCAACGCACAATTAGAGGCTGATGCAACATTATCGTTA
TGGTGAAATCTATTCCTAGAACGTTCGAGACCATGAATGCTcaaagtgtgtgtgtaacATGTGTATGagcttattttata
atatgtgtttatttatgtatgtggACTACTGAGTTGTGGCCCTTGATGCCGTTGTCATTCAGCGGAATCTGGACGGTTTC
AGGGGAGTGGTGAATGTGTagtggtaactcctcccccaAGACTGAAGAGAGGGCCATAACGAAGGAATGGCGTGATCGGG
TGTGACTGGTGATGATGCCGGAATGAAGGTTGTCATTCTTTGTTATTGCAAAGGTATGATTCCCGCGGAGAGAAAAAAGA
ATACACTCAAACATGCGTATGGTACTTTAAGGTGTGTTCCATTCTATCGTGAAGCTCCGTATTTGCATAATCCTTGTCGA
AATTGGAACCAGCTTCTGACAGATTGTTGAGTAAGTTCGGTAGCTCCGGGGTCATGATGTTGACGATGTCTTCATGGTTA
GATGTATTGAAGATGGCTTTTTGCAAGACTCACAAATTTACATGATgaattctattatattcttcCTTAAATTACAATGT
TTATCTGTTCTTACTCGCTATAAAGTTACTCGGTATAAAGTTATAACAATAATTTGTGTCTTATTAATAGGTACGGGATG
AATTAATTTGTTAACTGCTAAATGTCTAATGTAAACATAAGTATTTTAATagagaaaacaaatttaatcaTTATTTGTAT
TGTGTTTAGGGAAATTAAGTTGTAAACATATTCTTATTTTGATTTCATGactttttttgtatttatatataaacttAGGA
ATTATTTTTAGTTTCGCACTAATAAGGTTTctgcaattttatttaagcgTAACATAGTCAAATCTATATTAGCGTTTATT
TTAATCGTACATTCcaacattttttgttatttacattatttatttctttagcaATTTGAGTTTTCTGTTTATCGTATCCA
TGTATGTTTGTTATTATTCAGGTTATATTTGGAATTCTCTACTTGTGTCCTAATTGGGTCTTAATTTTagatttatgcat
ttttgtcttttgtttgtAGTAAAAGTAACGCCCTCATCAGTATTTACTGTCTGTTTTGAAAATCAAGGGGTGAACTTATT
GCGTATATTTTCCTTACGAAATACTACGTCTTCTGTTTCTACCTGGATAGCTTCTTTCTTTCTTGATTTGACTTTCCAAT
GTTATGAACCTTGTTGTTTTGAACTAGTTCACATAATTTAGGGTATATTGTCTTTTGGAATTCGTTCAATTTTTTAGATA
GTCATGTTCATCGTCAAATTTAATGGTTTGCTGGAATACATGTGTAAGTTAACACGGGCCAACGAGCTAGAccagttggc
tcagtgcacgaaatttaataccattacgttaaagtgctgaccccagcatcgggccggaaacccgtgcgcagccggcaaac
acagcatatttgcgtggccgctgcgagtcttttgttagctgtaagattcattttttatattcagtttTATGTTTGACTTT
AATAAAGAGCGGTTGCTCGTCTACATTATCACTCCGACTGTTCGTCGCAAAACATACTTGTATTAATTACTCtaccagac
cacaaggctggtagttaaaagaggaaagttcctctcaaccTAATATATtggacagcagcgagggatccCCCTGCCACCCC
CAATTTGAATATCTGGCGCCCAACCAGTGGTAGAAATCACCAACACCACCCACACAGCTACTAAATTTGCGGCAAAGCAA
AAGACAGCGGCGCGGGAAAAGTGAAGGGAATTAGTGacaaaataacacacacaccaaaaacaaaaaattatgtgAGTGGG
AACCGATGCTAAACGCATTTTAAGTctgtgaatatttaaaaaaaatatataataataaaagaattATTAATCCAGCAGAT
ACGCTAAAATATGGTCTCGCATCAAtgttaacaaaaacaaaaatcgtaTAATTGTCTTTTATAACGGCGCATACGttcgc
ttttcatttattgttgttgttttgtgtttccATTCAGTTCAAGCGCGACATTCGACGCTGCAGCCTTTGTctttagttgt
tgtttgtttggctttggtcAACTGCTGCCCACGCAGGCAGCTTTTGCATACCTAAGCGAATTGGACTGCTCATGCAGCCC
AGTTTCTCACAGTATAGGAATAGTACACCATACTCCACGGACTCAGAGTCCGATTGTGAAAATCAGCCTTCCCCTCTAAG
ACGTGCAACCGCGAATTCCCCTACAATGGCGATAGACCCAGAACAACTCAAAGCTGTAATACAGGCAGTGGTAGCCAATA
CTTTAGCGCACGAGGCTGCCAGAAACGAGCTcgcacaaaatgaaatgcgtcAAAAAATTGAGGATCTGGCCAGCCAGTTG
GCAGCAACACGGGTCGCGCCCACCGCAGCAGTGGCCCCCGCAATCAAGGCTTACCTACCCTTAGACATAACTAGTAGCGT
ACCATGTGACAGGACTTTAGACGCCGTTAAATATTTGCCGGAATTCTCGGGGTCACAGGAATCATATGTTTCGTGGCGAC
AAGCGGCGGTTGCTGCGTATCGCATATTTAGAGATTACGACGGCACCTCTCGCCATTACGAGGCAGTGACAATTATTAGG
AACAAAATTAGGGGCGCGGCCAATAGCGTTTTATCCTCGTTTGGCACCGTACTGAATTTCGATGCCATTATAAATCGGCT
CGATTTCACGTACAGTGACAAACGCCCAATGCATGTCATTGAGCAGGACATGAGCACTTTAAGACAGGCAAACAACATGA
CCCTGTTGGAGTATTATGATGAGgttgagaaaaaactcaccttACTCACAAATAAAGCCCATATGTCTCACGAGCCATCG
GCGGCTAAGATATTGTGCGAAAAATTCCGAGAGGACGCCTTGCGTATTTTCATCTCGGGACTTAAACGCAACCTCACTGA
CGTGCTTTTCGCGGCAAAGCCGAAAGACATGCCGTCAGCCTTGGCCTTAGCGCAAGAAGTGGAATCTAACCACGAGAGGT
ACGTTTTCGCAGCTAGTTTTGCAAGAAGTCAAGAAGACAAAGATCGCAAACCTGCTGCAAAAGCGCAGGGTCGTCAACTC
GACAAGTACGACCGCCATGACCCACAACCTAGTAATACCAAAAACCCGTATTTTAATAGGCAGCATAGGGCACAGGTCCA
CGCCGACCCGCAAGGTACCAAAAATTACAAAGACGACGGCCCACCGGAGCCTATGGAGGTCGATCCCTCACTTTCTAAGT
TGATGCAGCACCCAGGCAAATACCTACCGGAACAGACGACCAGCCACCTCCGAGCGCACAGGCGCCGTgaggaaacaaca
aaaagttaacttcATTACGCAGAATGCGGAAGAAAAGACAGGAGCatatgccgccgccgccgccaaagCGGAATCGAAAA
TAGACGACGATGCCATTACCGAGTATGACTCTGACTAcctcaattttttaggggtaaATCCCTGTTACCcgtcatcagac
gaagagtagcAGGGGTACCAATGAAATTCCTCTTAGACACCGGCGcatcaaaaaatttcatccgGCCTCGCAAAGAGCTA
AAGGGTGTCTGCCCGGTGGACTCCCCTTTCgaaattcattcaattcacGGCACCACCATCGTTACAAAAAAATGCTTCgt
ctcgatttttaatttgaaagcgaCTTTTTTCATTCTACCAGATCTTACAACATTCGACGGTATAATCGGGGCCGACCTGT
TAACACAGGCCGGTGCATCACTTTGCCTCGCCTCCGCCCAACTCAAATGGGGTCAGGAAGTTGAGAAGATTTCATTCCAT
AAATGCACTGACGTCAACTTCACTAACGTGGAGTGCGCAGATGCACCACCTTTGGTGAAGAAGGCATTTCTAGGGATGAT
AAGGAGCCGAAAAAACGCCTTCGCAGATCCCAACGAGGCCCTGCCATATAACGCATCGGTAGTGGCCACGATTAGGACTA
CTAGCGAGGAACCCATTTACGCTAAATTATATCCATACCCCATGGGGGCAGCAGATTTCGTCAACAACGAAATCCAAAAC
CTGCTTAAAAATGGTATAATTCAAAAGTCGGTGTCTCCGTATAACAACCCAATATGGGTGGTTGATAAAAAAGGAACCGA
CGAGGCCGGCAATCAAAATAGACGATTAGTCATAGACTTTCGTAAGCTAAACGAAAGAACTATCCCAGACAAATACCCTA
TGCCAGATATCTCCATGATACTGAGCAACTTGGGCAAGGCCAAATTCTTCACGACATTGGACCTCAAGTCAGGGTATCAC
CAGATCATCTTAGCGGAAAATGACCGCGAAAAAACATCCTTCTCCGTAAGCGGGGGGAAGTACGAATTCAAGAGGCTTCC
CTTTGGCTTGAGAAATGCTGCCAGCATCTTCCAGAGAGCCATTGATGACATTCTCAGAGAGCAAATCGGCAAGACTTGCT
ATGTCTATGTCGACGATGTAATAATCTTCTCAGAAAACGAGAATGCTCATGTCAAGCACGTGGATTGGGTTTTAAAAACC
ATAAGCGATGCAAATATGAGAGTCTCAGTGAAAAAGTCaagtttttttaaaaaaagcgTAAACTTTCTTGGCTTTATAGT
CACCAGTGATGGCACTACCactgacccagaaaaggtCAGGGCCATTAAAGAGTTCCCTGAACCAAAAACGGTGTTTGAGG
TTAGATCATTTCTAGGTCTCGCGAGCTACTACAGATGCTTCATTAAGGACTTCGCAGCCATAGCAAGGCCTATTTCGGAC
ATCTTAAAGGGCGAAAACGGAAGTGTAGCAGACACAGATCGCGACACATCCAAGTCCATTCAATGAGGCCAAAAAATTTC
TTTCGAAAAACTGCGCAACATTTAGCATCCGAAGATGTTATGCTCCGATACCGGGATACAAGAAGCCATTCCATCTAACG
ACGGATGCTTCAGCCTACGGTATTGGAGCAGTGCTTTCACAGGAAAACCGTCCTATTACAATGATCTCGAGGACATTAAA
GGACAGGGAAATGAACTACGCCACAAACGAAAGGGAATTATTGGCCATCGTTTGGGCTTTGGCCAAACTGAGGCACTATT
TATATGCGGTGAAAGATATAACTATCTTCACCGACCATCAACCATTGTCATTCTCGGTATCAGACTCTAACCCtaacgca
aaaattaaaagatggAAGGGTCGCATCGAGGAAACGGTTGCGAAGGTGGTCTATAAACcgggaaaagaaaatttggttGC
TGATGCCCTGTCTAGGCAGCAAATTAATGCCATAGAAGAACAGGACGCAGAATCATGTGGTGCGACCATTCACAGTGAGA
TTTCCCTCACTCACACCATAGAAACTACGGATAAGCCCCTAAATTGCTTCCAGAACCAACTAATTCTGGAAGAGGCCCGC
TTTCCGCTAAAACGCTCTTTCGTCCTCTTTCGAAATAAGAAACGACATACAATCAACTTCACTGACAAGGAATCATTACT
CAATGACCTTGCGGACGCAATAGTCCCCAAGGGCGTAAACGCCCTCCATTGCGATTTGCACACGCTAGCAACGGTGCAGG
ACGACTTAGTCCAGAGATTCCCGACTACAAAATTCTGGCACTGCAAAAACCGTGTTACAGATATTTTGGGGTCGAGGAGA
AAAGGGAATCATACTGGCAGAACACAATAGGGCCCACCGATCGGGCCCAGAAAATGTGAAACAGGTTCTCACAAAATACT
ACTTTccaaaaatggccaaactgGGCAATGAAATTGGGCCAAACTTGCAAAACATGCGCTAAAGCAAAGTATGATAGGCA
TCCTAAAAAGCAAGAGATTGGCGAGTCCCCGATTCCCTCTCATGTAGGAGAAATGCTACACATAGACATTTTCTCAAcag
acaaaaaatatttcctcACTTGCATCGACAAGTTTTCGAAATTCGCCGTCGTACAGCATGTACCGTCAAGAACAATTGAG
GACTTGAAACCGGCCTTGTTACAGGTCATGAATTTTTTCCCAAAGGCCAAAGTGATTTACTGCGATAACGAGCCATCGTT
AAAATCGCACACGATCACGGCCATGCTTGACAACCATTTTGGCGTCAGCATCACGAATGCGCCGCCCCTTCACAGTGTGT
CAAACGGGCAAGTGGAACGTTTTCACAGCACCCTACTAGAGCTCGCCAGGTGCCTAAAAATTGACAAGGGCATGAGCGAC
ACCGTGGAGATAATTCTGTTAGCCACAAccaaatataacaaatcaatTCATTCGGTCATCGATAAGAGGCCAGTCGACGC
AGTACAAGAGTGCACGGACGACACACGAGAACGGATTGTTGACAAAATTAAGAGTGCCCAAGACGCGCTAAGGTCTAGAG
AGAATGTTTCTCGGCAAAATAGAGTCTTCGAAGtgggcaaaaagttttggtcAAAACTAACAGAAGACTTGGCAATAAAC
TCACTCCCTTGTGTGAGGAAAAAGCCATACAAGCAGACCTGGGGACCACGGTCCTCATtgaagggagggtggtccacaag
gacaatttaaaatgactctctcccttaatttttaattttttattatcactACCTATTATCAGCCGTTTGGCATACTTCGA
TTTAGTAGATATTAGGTCCGTTGCCAAAGGCGCGACGTTGTAGTTTTAATTGGTATTAATTTAGTATTAATTGGTGATGG
GATAAACCTCGGCGAACAAGAATAAGCGACTAAAAAATACATATCCACAGGTGCAGAATTTTCATCCTCCTCTCACTGGC
ATTGGTGTCAGCGCGCGTCACTGACTATTCGCAAACAAGGTATATGGAGAAATCCTGGTATGGGAAGAACTCGCATATGT
GACCCACTCAGCAAATCTCTCGGAATACATGCGCATAGTCGAAGAAACAAGCAGCATGAACGAGATGTTTCCGCAGTCTC
ATATGAGGAAATTGCTAGACGTGGATACCTCGCACCTTCGGGATACGCTGGATTCGCTAAAAGTCCACCACAGAATAGCA
AGGAGTTTAGATTTTCTAGGCTCAATGCTAAAGGTAGTAGCGGGGACGCCGGATGCCGGCGATTTAGAAAGAATTAGGTT
CACAGAATGGCAGTTGACACAGTCAAACAATAGGCAGATCAAAATTAACACTAGGGTACAAAATCGGATTAAccaattaa
caacaacagtaaatcaaatcctgcaaacacacaaaaatatccaaattgACACCGGCCATTTATACGAGACACTGCTGGCT
AGGAATAGAATGCTAATGATGGAGATACAGAACTTAATGTTGGCTGTAacactggcaaaaaacaaTGTTGTCAGCCCAAA
TATCCTAGATCATGCAGACTTAAAATCAGTTTGGCTGAAAGAACCCACCGATACCCCCATAGGGGATCTTATGTCCGCAT
CGTCTGTAAAAATACTACAATCCCCTAACATGATACACTTTATTATCAAATTTCCCAGAATAAAATTATCTTGCAAAAAG
GTCACTATTTTCCCAGTCACTAGCAAAGGAGTTATGCTGCGGATAACCGACAACATGGTAGCAAAGTGTGGTGAAGTAGT
CCACACAATCAAAAATTGCATCCCAACATCGGGGGCTACCTTTTGCCGACTATCAACGGAAAGCTCATGCGCCAGGGAAC
TACATGCGGGCGTCCTAGCACATTGCGAGTCACAACCAAGTGACCTACACCCGCTCACCCGCGTGGACGAgggtatcatc
atcatcaatgacCGGCCAGCCAGGGTCACGGTAGACAACGAAACGGAAGTCTACCTACGCGGCACACATCTCATCACCTT
CAACGATCGCGTCGTGATAAATGACACCACTTTTGTAAATCATGACAAGGCCCAAACAAGAGCTCCAGGGGTAGCGAGTT
CCCCATCATTGAATATCACCGCCAACAGAGATATTCTGAGCCTCCCCTACCTTCACCAGCTAAGTGAACGTAACTTGGAG
TTCATCAAAGAGTTCGGGAGAGAAATTGATactaatcatcatcatcgcataatatttatcgcagcagcgatttgttgtgc
attggTTTGCATCGGCATCACCTGTCTACGGTACATCGGAGCGCGGAGATCTGCAATCCAGTTAAACGGGATGATCGCTG
AATTAGGACCAACCGAGGACGGCCGCAATCTTGAAGGGGGGATAGTTAACACGGGCCAACGAGCTAGAccagttggctca
gtgcacgaaatttaataccattacgttaaagtgctgaccccagcatcgggccggaaacccgtgcgcagccggcaaacaca
gcatatttgcgtggccgctgcgagtcttttgttagctgtaagattcattttttatattcagtttTATGTTTGACTTTAAT
AAAGAGCGGTTGCTCGTCTACATTATCACTCCGACTGTTCGTCGCAAAACATACTTGTATTAATTACTCtaccagaccac
aaggctggtagttaaaagaggaaagttcctctcaaccTAATATATtggacagcagcgagggatccCCCTGCCACCCCCAA
TTTGAATATCTTGTACGTCCCGAAAACAGTTCATAAGGAGTCAGCTTAGTAGCCGAGTGTATAGCGTTATTATATGTGAT
GAAGGTTTCTGTTAGAATCTCCTCGTGGTCTATCTgtactttttttctttttcttttcttccaAAATGATTCGATACACT
TCAGTGAGTGTAGAATGTAGTCTTTCGACTGGGGCATTACTAGAAGATTGTTGAAAGGAAGAGACCTGTCGTTCTATATT
ATATTGTTTGCAAAAATTCTTGAAAAGGTATGAATTGTATTTAGCTCCTTGATCGTAAACAGTTTTTTTAGGTATGTCGT
TCGCTAGTATGAATCGCCTAATAGCGTTCACTATATTTATTGCGTCTCTTGTAGGGATTGTGTATCCAAGGGCAAACtta
gaaaatttgtcaatgaCAGTAACACATATTTTCCGTTTATCGTATATAAGTCAGTGTGTAGTATATCTAAAGGCATGTTA
GGTGTTTCGGTTACttggaatttaatatttggGGGGTGGCGGTTATATTTTAAGGTGTGACAGACATCGCAATTATTTAT
AGTCTGAGCAATTTTTGATTTCATATTTGGAAAATAGAATTGTCTTTTCATGTGAGCAACGGTTTCGTCTGTACCtctat
gattattatttttgtgatatttgttaatttgaaaCTCTTGGTCCTGTGTTTCTAGTAAATCGGTTAAGAAAATAGTACAT
CTTAAAGTGTTATAAATGTTATTGtttgaaaagtattttttataacCCTCTTGTATTTGTTGAAAAATACAATACGGGTG
CAAAAATTGCAATCGTCCTGTTTGGCTTCAAggttttctttaaaatatctGTAATTCGTTGTTCTGTAAAAGACAGTTCA
GAAATTACTTCTCTCGTTTTTCGTTTAAATATAACTTCAGTTTTAAATTCTATAGGAGCACCATATTTCAATATTACTTG
GTAGTTAAAATCGTTTAAGGGTTTTTCTGAGATATGGATGTGATCATCCATGTGTTCGTCTGCTGAGTGGACTGTACCTC
CACACGTCCCTGTTATTGAGTTACTATCATTTATGTTCCGCTACCAAGTTTTGAGAACCTTTCTTATACAAAATTTCGTA
ATCATATTGTAATAATTGCATTCTCCATCTAACTATTTTGGAGGTCGGTTCCTTAAAACTCATCAGCCATGTAAGTGGCT
TATAATCAGTTACTATAACGAATTTTCTTCCAAACAGGTAAGGGCGAAAGTATTTAACAGCCCAAATTATTGCTAACATT
TCTTTCTCGACAGTGGCATAGTTACGTTCTGTATCGGACAATGTTCTACTTGCAAAACAGACCGGCTTGTCGGAACCCAA
GGGATCTTGGGATAGCACCGCTCCAAGGGCAACGTTACTTGCGTCTGTTGTTAAGATAAATCTTTTAGAAAGGTCTGGGT
ATTGTAGTAGGGGATCATTGCAAAGAAgggttttgcatttttcgaatGCATCGATATATTCCTGGTCTATTGTAACGGAC
TTTAAATTGCCTTTTAGTTGGACTGCAAGTGGTTTCGTTATACTGGCCATATCTTTAATAAACTTCCTATACTTGCCTAG
TAATCCTTAAAAggatttaatttgttttttagaaCGAGGCAAGGGAAATTTTTTAATGGCGATAATCTTGTCCGGATTTG
GCTTAATACCTTGGTCCGTAACAATTTGTCCTAAAAATTCTGTCTCgttctttaaaaattttgatttctgTGAATGGAGC
TTTAATTTGGCGTAACTTATTTTACCGAATACTTCTTTTAAGTCTGATATGTGTTGTTGCAATGAACCAGAAAAAACTAT
GATGTCGTCGAGATAACACATTTGACTGGTATCTGCACTATCAATCCCGAACTGGCTTCGATATTAAATATATCCGTAGC
TCTATTTCGTTCAATATGAATGGGGATAGTTGCCGCAGGGGTTtgtaaaattaacattttaagaTCTATATTTGCTTTTA
TAGTACATAAGATGTCAAGACCTATTAGTCCGTCGAAATATTCGtgtcttttaaattaaatgctggATATTCGACCTTTT
CGGCCCCTGTATCGATTAAAAAACGTAACTTCCTACCAAACGGTGAACTAATCAAAATATATGGTAGTGTCGATCCGTGT
TTATCCTTATAACTTTTTAGGTACCCTGTCTGCTCTCTGAGGCTGGTCTTTGAACATTTACAGTTTCCTCTAAATTGTGA
AGTGCTGGTTGTTCCGAAGAGGCTTCCAGATTGTTAAATCTGTTAGTATTAGTCTGACGTGAACTATCGAATTTTCCTCC
TCTATATTGGCGTGAGTGGCTATCTGTTGATTCTGTCTTAGGTGGCATAATTGCTCTAGAGAAATTATTATGTCCATTAA
CCTCGTTGTTAGAGCGATGCCGCTGTCCGTAACGATTCTCGGTTGAGTAAGGAAGAGCTCTATACTGTCCTCTGCCCTGC
TGGTAGTCTGAAATACGATTATTATGTTGATTTGCTGGGTACCGTCGTCTCTCCTGCATGTACTCATCCCTCTCCTGAAT
GGCTATATCAAATGCTTCATCCAACGTATTTGGTCTAGAAGCTTTGACCACAATCCGGAGTGGTACGGTTAGACCCTTAA
TAAAGGTTTTCAGGCAAAGAGCCATatagaaattatttttttctataatAGCTAAAGCTGGTAGTTCCTTTGAATCCGCC
ATGCATGTCAATACTCGTTTTAGATCCAAAATGGTATCAAATAGTTTTGTTATGGCAGCCTTCTAAAAGGAACCTCATGT
AGTTCCGCTATTAAGGTCAGTTCGTCCCTGTTATCTAGTAACTTTCTTGTTAGATTCCTCTTAATTTCATCCCAGTCTAA
TGGGGTATCCAATCTATCTAACACTCACTCGCTTTGCCCTCTATTTTATTCCTGATCGctcttaaatacattttcccTCT
TGGAGTTTGGTCTGTGTCTCTAAACATCAATAAAATCTCTTCCACGATTTCTATGAATCTCTTAAGTGCGTAAGGGTTAC
CGTCGTAGGTCGGAAGGTACTTAATAACGTCTGGGAGCCCGGCAGGCAATTCATATATGCTGGACCCCGACGTATTTTGA
GGAGCGTTACTCATTCTTGAGCTTGTGGTTATGTCTGTTGGGTTAGTTTCGGTTATGTTTCTTATAAGGGTGGGTGTTTT
GGTTGTCTGTCTAGTAGTCCGAGTTAAATTAGGAATAGTAGATTTAGTCTTATGCTTAAATTTTGTTGACATTTAATATT
ATCTTATAATAATCTTAATATACAGTGTGGTTTGGTGTGATGAATGCTTTTATTATGGGTTCAATACCTGCAATGATACT
TGGattaatatatgtattgtgcggaatatatttcatttgataTTATAAGATGGAGGCAAGGTTACATTGTATTAATGTGT
TGATccgttttaatttcttaacATGTTATCTTCCACATTCATGACATACTAACAGACTCATATTTACGTcgcaataaaaa
tttcattgtATTTGACTCTGTGAAGGCGATCGACTCACTACAGCGGTCGAGAGATTACAACACAGCTACCAAATGGCCGA
TATGGTCGTCTCGTATATCACCAATGTAAGGTTATTTCTTGTTTGATCATTTCTAAGTTGTAGTTTTTCACCAGTTTGTG
TAGACTGATCTGAAATTTGTATGTTTCTGTGGTTCCATAGCGTATCAGTGACCTGTTCGAACATAATTGTTCGGGTCCAA
CTTGACGGAACCTCCCTCCACTATATGTCGGCACTGGGATCAAGCATGTACCACTGATCGAGCCTAGCCCTCTCACAGCA
CTTCCCAGTTCTCTGCTTCTACGCTGCATTCTAACTGTAGTCTCGTTACTttctgtatgtatgtatgtatgtagcccttc
ttttttgtataaacgtgcttcttatttttttttgtataacaGTGCTTCTTATTTGGAGTGGCATCTGATTGTTTTTTATC
ACAGTGCTTCTTATTTAGAGCAGCATCTACTTGTTATGTGTTCCCCGTAAAAATTTTGACTTTCATTTtgttcaaatttt
tttttgttgatatttagtttttaataatatatttattattatgatatatttatatatattttttgtttttgtttcatttt
ctttttcatttggTGAAATAAAAACTACGTTTTACTTTTAAGTGCAGTTAAGTAACTCTTGCGTCTTTTTAAAATATCGC
TCTACTCACAAATTTGTACTTAAGAAGCGTCGTAGGTTGTTTCCCAAGGAATATGCAATTCGCTCCTGGTTATCAACTGC
GCCAGTTATAGATGGGCCGTAGCTCAACGTGGACAGTTGGttaaattatatgttttaattccGAACACAGATTAGGTAAC
AAACGAATATGacttcttattttatttgaaaattacgTTTAAGGTGTAGAGTTAATGTTCCGGTTTTTAGTGTGTCACTT
CGTACCATCCAAATGTAAGTCACAATGCGTCGCAAAAACTTCTTTTGCCTAACGCCGAAACTGCGCTAGGCATCGGCTAC
AACGCCTCTCTATAACGGTCCTTTCAAAGCTACAAATGTAACTGACCAATCAACGCACAATTAGAGGCTGATGCAACATT
ATCGTTATGGTGAAATCTATTCCTAGAACGTTCGAGACCATGAATGCTcaaagtgtgtgtgtaacATGTGTATGagctta
ttttataatatgtgtttatttatgtatgtggACTACTGAGTTGTGGCCCTTGATGCCGTTGTCATTCAGCGGAATCTGGA
CGGTTTCAGGGGAGTGGTGAATGTGTAGTGGTAACTCACGCACCGGCCGACTCAACTCCGtaaataacgaaaatttcgcg
CAGCGTTAACATAACACGTCCTCCTGCACGGTGATGTAGACTTTGTTTTCCCACAGCTGCAATATGGCGGCGCCTGTGCG
CGCTCTCAAATAGATTCTTCGACGTTCTCCGCAAATAACGCTCCACTGCGTCACCtcgtcgctggctgcgacccgGTTGT
ACACGCTCAGCGCTGCCTGCGCCTTTCTATGACGCTGTCTGCGACTCCTCTACCGATACGTATCCCTCACTGCGCGTACA
AATCCTCATCGGTGGTTGTCTGGCAACTTTGTAGCTGACCGTCTAGGCCGACTGCGAATAAAAGCTGTCGTCGCGCGAAT
GAAGTTTCCTTTAACGGCTACTTCGTCTTGGATCCCGAAAAAAAGAGGCAGACAAATTCGTGGTAGTAGGCTTGCTTTAC
TCTGTAAGAATTCATGGTTATAACAATTGGAACTAACTTAACTCTAGCTCACCACAGTGTGTCCTCCAGACTTTCGCGCG
ACATTAAAAAAGACAAGTTTCGACTGCGAAAAACAGTCTGCCTGCACACATTTAGCTAACAAATCCTATCACAGTTAAAC
TGGTTCAAAAAAATACTGACGGTCGATTACAATTATCGATCCGCGACATTAgttaaaaacaagaaaaatgctatagtcga
gttcctcgactatcagatacccgttgcTCAGCtggtgtgaatgcgaacgcaaaactttttctggaatatcggtagatatt
aagaaataaaatgagaaaaaatttaaaaattgagTAAAATTGTGGACGTGGCCGTTTTGTAGGTGAAAGGAAGGGCGTGG
CtagtgtttttggtataccaataaaaattagcaaaaacaaaaaataaaacgaagaaaaatttaaaaatttatcaaAAGTG
TCGCCGTGATAGTCTTGTGCGGTTTGTAGATGTTTGAGAAACATGGGTTAACAAACGtacgctgcgtctttgtcactaga
atctgtatgctgaatctcaaccttctccCTTTTGTAacgaacacactcatagagcgttgtccacctcaacacactctgtc
tactattttgaCCGGCATActcagggaaaatgggcgtgggttttgtgttgagatgaacaAGAGTGTCACAGCTACAATAC
TGTAGACAGAGATACGATAGGTGAAAAACGATAACCAAACGGTTAAGAACCAGACAAGAAAGTGTacctattgaagatga
ggcccagatgttattggccttattCTATTCCCACCCTACCTGTGAAATCCATTCGGACTCCACCCTTTTACAACCGCTGC
CTTACATACCCTTTGGTGCCCAACAAGACATCAGATTAGTTCATTTTCGACCCCATATAATTGAAGATAAAGATAGTATT
TCGATACATTTTCCTAAACCTAAtccttaaactaaaaattacgttatttacGTTAAGGACATCTCTTATTGAGTAATTTT
GCTTATCCACgacaaaataaaggaaaaatagttaagataggaatgcaaatattggtatttaagtttacattactactttt
gtttgtttggcttactttacattagaattatgtatgattaattgatatttaaactttaaacttctttaaattaagagatc
tAGATATACGATTAATTAAGGCAAAGTATTTTTAGCACACTATTTAGGAATATCTTActttatatatgcatgtgtgtttt
tattatttttgtttgttcacgCTATGCCGTACTTACgcactttccatcgatgtCAGCAGGCCTGATGACTGTTGATGATC
TGCTGTctgtattaatataaattgggaaaatcacatatatagtgacatatccataagtccctaagacttaagcatatgcc
tacatactaatacacttacaacatatacaccccaatacaacatacactactccggatgtacccaacagataccagataag
aataagattgttatatgatcctcgagaatggaaaaacccccaattctagataagtcacccactggtagactaaacatccg
tcccctaatttaaacaatacATTGCTTAAGCCTCAGCCCATCGTCacattcccacgttcaaagctcggagccgcaatccc
gaaaaacaaaagtatcgatttcaataaacaaattataagaatctaagagcacttgtatccaagagcaaatgcacttgaat
ccaagagaaacgcaaagctttttctcttcacgatcagaatcctaaagtctaaagtccatattagaaaagcttgataccga
ggcttgaacgtcaatcaaatcagaataattatcagagttcagtttgagacctaattgtaaaaggtcggtgttcttctcaa
ataaaaagattgtaatcattcagtgaaataaaaattatatttttttcacttataaatattgcaagaatttaattggcgca
gccggtaggatccaataaaataaaagagtccttttagtacggtactgatcaactgaaggatatgctatacgactagctat
ccaagatcagcgaattaaaatagtgattcaaaaatattttagagatccgcaaaagaatctacgtgaaagaagtattgaaa
ataaaatcccgtgcggtcggaaacaaaaattaatttaaattttttaattccgaaacttaaaaccaagtttaaagaaaact
taaaatcaagaaaacttaaaaccaagtttaaagaaaacttaaaatcaagaaaacttaaaatcacgaaaacttaaaaccaa
gtttaaagaaaacttaaaatcaagaaaacttaaaaccaagtttaaagaaaacttaaaaccaagtttaaagaaaacttaaa
atcaagaaaacttaaaaccaaaataaactccagaaaacaaaaagacatcatggcagtcccacaactctcagaaacacatc
taaaccaactgctaaaccaaatcaaagaattaaactactacgatggcgcacctggcaaattatctggactcgtcaaccaa
gtggaacaattgctCAGTTTATACCCAACACATTAAGCAAGACAGGCAcacgtcatatatggagcagtgaaacggttatt
agtggattcagccttagaagtcgtaacccaggaaagagctaacacatggctggacatgaagaaagcactggcaatggcat
tcaaagaccatagaccttatgtaacactcatcagacaattagaagacataTCATACCCAAgaagtatctgtaagtttata
gaaaaattagaagcacaatactggattatgttcgataagttagaattagaaagtgaccatgttgataaatcgaattatac
cgaaatgttaaacaaaactgttaaatcaataatagatcgaaaactgccggatagaatttatatgtctttggcacgtaaag
atattgatacaatttataaattaaaacaagcatcaATGGAATTAGGCCTTTATGATGCTATTCCAGAAAATCGCCGTTCT
AATAGAACAGAAATGAACAAACGTAGGAACAGGCGAAACTATAATCAAATCacgaatcagaatcataatacaataatcat
aatacaatgaataatcaaagagggaattattatgcatttagaCGAGACTTAAGAACTTcgacatcaaataatattaacag
acaagggccagtaaaaagacaacgcgagagtcagagtgatcaaagcaggatggatgtaaattttcatcaaactgcctcgg
acactcaaatgatagagaaggacacacaagtccctatgtaaaaataattcatctTAATAATGATTAATGAGGGAATGATC
GATACAGGATCatcaattaacatcataagagaaaattttgagaacttagaagaaaaggaagaaaacctaacagtatacac
tattaagggaccaataaaactaaagaaaagtataataataaaacctacttcagtatgtccgtctgctcaaaaattctaca
ttcacaaattttctgataactatgatttcttgttaggtcgaaagtatGAAGAAAAGATGCCTtgacccaaaacaaaagaa
tgaTTCCGCTCTAGTGGACAGAACCAAATCAAGaatgcaaaaggttaagaccgcacctaagtgccttaaaccaaagcatc
aacagcagaagaaAGAGACCGCATTACCCAAATgcctcatttcaaatgttgttaaagacaCAGTGGGTAATGATGTAACA
CATCTCGATCTCATGTCCGTTGACTacgatatagtcaacttcgcgattaacaatgagttacgcgaatgtaacgagtatac
cctcgaacacttaaatgcagaggaagttgaatgtttaaagaaggtcctatacatacatatagagacattcagtacaaaga
gggcgaaaatttgaccttcaccagtactattaaacatgtcatccagactcaacacgaagacccagtgtaccgtaaaccct
acaagtacccccaaagcgttgaccaagaagtcaacaaacaaattaaagaaatgatagaacaagggattgttcgcaaatcg
aagtctccttattgtttttcctatttgggtggtccccaagaaggcagacgcctctgggaaacaaaaattcaggttggtag
tcgattacaggaacctaaatgagataactgttaacgacaaatttcccattccccgaatggatgagatattggacaaatta
ggtagatgccaatactttacaactatagatctagctaagggatttcaccaaatccaaatggatgaaaattctattgcaaa
aacagctttttcaactaagcatgggcattatgaatatactcgtatgccttttggcttaaaaaacgctccagctacttttc
agagatgtatgaataatcttctggaagatttaatctacaaagattgtttagtctatttagacgatattattgtttattcc
acttcattggaagaacacattttatccttaaagaaagtctttgaaaaactgagagacgctaatttaaagttgcaactaga
taaatgtgaattcatgaaaaaagaaactgaattcctaggacacatcgtcacaacaaatggcatcaaaccaaatccaaata
aaactaaagcaattacaaattttccattacccaagacacctaagcaaataaaatcatttttgggattatgtggattctat
cgcaagtttattcctaactttgccaaaatagttaaacccatgaccctcaaattaaagaaaggtgctTTAATAGACATCAA
ATGTAAAGActacatcgaatcatttgaaaaattaaacattttgataacttcagacccgatattaatctatcctgattttt
caaaacctttttctTTGACAACTGATGCTAGCAATGAagctattggtgcagtgttatcacaaaatcacaagccagtttgt
tatgccagtagaacgctaaacgaacatgaaatcaactatgctacgattgaaaaagaattgttagcaatagtttgggctac
aaaatatttcaggtcatacttattcggcaggccatttgaaatattaagtgatcacaagccactggtatggctcaacaaca
ttaaagaaccaaacatgaaattgcaaagatggaaaataaaactcaatgaatttggttataaaattaaatatcttccaggc
aaagaaaactatgtcgcggatgctctttcccgcacgaaaatagaagaagttatggttggcgaggtcgcaaacagcgcaga
cgcaactatacacagtgccattgaagataatctaaattacatatccataacagaaagaccaataaattacttctctagac
aaatagagatagaaaaaggcgataatgatacaacaagtgtacaacatttctttcaaaagttaaagattaaaatagtctat
aaagaaatgacacctgaactcgccaaaaacctcattaaggaatatgtgtgtaccaaaaagagtgcaatttatttccctaa
tgacgaagattttctgatcttccagagagcgttcaccgaaattataagccctaacaatttcacaaaactcttGAGATGTA
CCACGAAgttaattgatatactaacttatgcagaattcaaagatttaatcttaaagaaacataaggaacttttacatacg
ggtatagaaaaaacaatcaatttatttaaagaataatattactatcctgatagtcaaaagcttattcaaaacattatcaa
tgaatgtgaaatttgtaatctagcaAAAACAGAGCATCGAAACACAAAATTGACATATCAGACAACacctgaaatattta
acacaagagaaaaatacgtgatagatttttatctcacaggaaaccagatatctattcgaaatttgcatcactagttgaag
taaaaagtagagattggctagaagcaaaaagagccattactaaaatattcaatgatatgggaaaaccgcaagaaattaaa
gcagacaaagactcagcttttatgtgtatagccttacaaaattggttaagatctgaaggtgtacaaatttctataacgac
tAGCAAAAATGGCATATCTGACATAGAGagattccacaagaccgtaaacgaaaagctaagaatcattggtagcgagcaaa
atattgaagacaggtgcacaaaattcgaaacaattctatacatatacagtcataaaactaaacataatagtaccaaaaga
tttccagcagacattttcctatatgcaggcagcccagactttaacgtacaacaaaacaaaatcgataggatagaatacct
caataagaatagacacgattttgaagttgatataaaatatagacaggcccacttgtaaaaagtaaaataaccaatccatt
caaaaagacaggaagaattgaacaagtagatgataaacatttcgaagaaacaaatcgtggcaggaaaatcgttcactata
agtcaaaatttaagaaacagaaaaagtttaataagagcaaatatgataattccagaccaaccaaagaagcacaaagtaca
caacatacttctaataatgcttagttgcataCTATCACTTACTACCAtggtcaagtgcaacaatatagaAATAAATCCAA
TAAACGCGAAAAATGGATAccttatattccaaacaggaacaatggagattccaaccagctatgaataccattatttaaac
ataaacataacaaagacaatgctcatGTTCGAAGATATAGTAAatgaagcaaacaactatcctaatgtaccacaaataca
atatttagtctacaaattaaaacgagaaataaatgggttaagaattattagtcgaagtaaaagaggtcttttaaacgtag
taggaaaatcatacaaatacttattcggcACATTAGATGAAGACGACAGAGAAGAATTAGAAGAAAGAATAaacaacatg
tcagaagactctgtaaaaacccatgacctaaacacgatcatagatgtaatcaatagtggtatagatataattaataagct
caaagaacaacaccaacaaattgcggtactaatatttaacctagagcaatttacagaatatatagaagacatagaattgg
gtatgcaattaaccagactaggaattttcaatccaaagtttctaaagcatgactatttaaaacatgtaaattcagaaaaa
atgctaaagataaaaacgtcaacttggcttaaaacagacacgaacgaaattttgattatttcccatgtTCCTAGCGAAGT
TACTAAAGTTccaatattccaaattgttccgtacccagatgaacataattatattctaaccgagcaaatattcgataaat
tctacatatttgataaccaagtattccataaagataccaatagggtaatattcgacaaatttattattggaatcatgaaa
caagagcaaactcaatgcaaatatattaaaacacataaaaattaccaaataaattatatagaaccaaatatattattaac
atggaatattcctgaaacagccgttaaccaagactgtacaaacaataaaatattaatatcaggaaacaacatcattaaaa
ttaaaaattgtaccatgcaaatggatgaattcttaatctctaataatctagcagactttacacaaacaatttatatcacc
aacaaagtaacacgtctagaaccgataaatcacttacaaacgagagaaatgatagaatcccatgtaaaacactataactt
tttccaaattatatgcattacaacgttcgtcataatgataattagtttgactctgtatgtaagtttaagtttaaaaatat
acctaagaaaattattgtcaaatatcgtaagcaaaaagaacacacgcaccttgaaaataatgtcaatgaaaatattcaac
agggataataataatattaccttatacccaaatttaacgacctgaggacaggccaaattcaaaggttgggggagtgacat
atccataagtccctaagacttaagcatatgcctacatactaatacacttacaacatatacaccccaatacaacatacact
actccggatgtacccaacagataccagataagaataagattgttatatgatcctcgagaatggaaaaacccccaattcta
gataagtcacccactggtagactaaacatccgtcccctaatttaaacaatacATTGCTTAAGCCTCAGCCCATCGTCaca
ttcccacgttcaaagctcggagccgcaatcccgaaaaacaaaagtatcgatttcaataaacaaattataagaatctaaga
gcacttgtatccaagagcaaatgcacttgaatccaagagaaacgcaaagctttttctcttcacgatcagaatcctaaagt
ctaaagtccatattagaaaagcttgataccgaggcttgaacgtcaatcaaatcagaataattatcagagttcagtttgag
acctaattgtaaaaggtcggtgttcttctcaaataaaaagattgtaatcattcagtgaaataaaaattatatttttttca
cttataaatattgcaagaatttaattggcgcagccggtaggatccaataaaataaaagagtccttttagtacggtactga
tcaactgaaggatatgctatacgactagctatccaagatcagcgaattaaaatagtgattcaaaaatattttagagatcc
gcaaaagaatctacgtgaaagaagtattgaaaataaaatcccgtgcggtcggaaacaaaaattaatttaaattttttaat
tccgaaacttaaaaccaagtttaaagaaaacttaaaatcaagaaaacttaaaaccaagtttaaagaaaacttaaaatcaa
gaaaacttaaaatcaagaaaacttaaaaccaagtttaaagaaaacttaaaatcaagaaaacttaaaaccaagtttaaaga
aaacttaaaaccaagtttaaagaaaacttaaaatcaagaaaacttaaaaccaaaataaactccagaaaacaaaaagacat
catggcagtcccacaactctcagaaacacatctaaaccaactgctaaaccaaatcaaagaattaaactactacgatggcg
cacctggcaaattatctggactcgtcaaccaagtggaacaattgctCAGTTTATACCCAACACATTAAGCAAGACAGGCA
cacgtcatatatggagcagtgaaacggttattagtggattcagccttagaagtcgtaacccaggaaagagctaacacatg
gctggacatgaagaaagcactggcaatggcattcaaagaccatagaccttatgtaacactcatcagacaattagaagaca
taTCATACCCAAgaagtatctgtaagtttatagaaaaattagaagcacaatactggattatgttcgataagttagaatta
gaaagtgaccatgttgataaatcgaattataccgaaatgttaaacaaaactgttaaatcaataatagatcgaaaactgcc
ggatagaatttatatgtctttggcacgtaaagatattgatacaatttataaattaaaacaagcatcaATGGAATTAGGCC
TTTATGATGCTATTCCAGAAAATCGCCGTTCTAATAGAACAGAAATGAACAAACGTAGGAACAGGCGAAACTATAATCAA
ATCacgaatcagaatcataatacaataatcataatacaatgaataatcaaagagggaattattatgcatttagaCGAGAC
TTAAGAACTTcgacatcaaataatattaacagacaagggccagtaaaaagacaacgcgagagtcagagtgatcaaagcag
gatggatgtaaattttcatcaaactgcctcggacactcaaatgatagagaaggacacacaagtccctatgtaaaaataat
tcatctTAATAATGATTAATGAGGGAATGATCGATACAGGATCatcaattaacatcataagagaaaattttgagaactta
gaagaaaaggaagaaaacctaacagtatacactattaagggaccaataaaactaaagaaaagtataataataaaacctac
ttcagtatgtccgtctgctcaaaaattctacattcacaaattttctgataactatgatttcttgttaggtcgaaagtatG
AAGAAAAGATGCCTtgacccaaaacaaaagaatgaTTCCGCTCTAGTGGACAGAACCAAATCAAGaatgcaaaaggttaa
gaccgcacctaagtgccttaaaccaaagcatcaacagcagaagaaAGAGACCGCATTACCCAAATgcctcatttcaaatg
ttgttaaagacaCAGTGGGTAATGATGTAACACATCTCGATCTCATGTCCGTTGACTacgatatagtcaacttcgcgatt
aacaatgagttacgcgaatgtaacgagtataccctcgaacacttaaatgcagaggaagttgaatgtttaaagaaggtcct
atacatacatatagagacattcagtacaaagagggcgaaaatttgaccttcaccagtactattaaacatgtcatccagac
tcaacacgaagacccagtgtaccgtaaaccctacaagtacccccaaagcgttgaccaagaagtcaacaaacaaattaaag
aaatgatagaacaagggattgttcgcaaatcgaagtctccttattgtttttcctatttgggtggtccccaagaaggcaga
cgcctctgggaaacaaaaattcaggttggtagtcgattacaggaacctaaatgagataactgttaacgacaaatttccca
ttccccgaatggatgagatattggacaaattaggtagatgccaatactttacaactatagatctagctaagggatttcac
caaatccaaatggatgaaaattctattgcaaaaacagctttttcaactaagcatgggcattatgaatatactcgtatgcc
ttttggcttaaaaaacgctccagctacttttcagagatgtatgaataatcttctggaagatttaatctacaaagattgtt
tagtctatttagacgatattattgtttattccacttcattggaagaacacattttatccttaaagaaagtctttgaaaaa
ctgagagacgctaatttaaagttgcaactagataaatgtgaattcatgaaaaaagaaactgaattcctaggacacatcgt
cacaacaaatggcatcaaaccaaatccaaataaaactaaagcaattacaaattttccattacccaagacacctaagcaaa
taaaatcatttttgggattatgtggattctatcgcaagtttattcctaactttgccaaaatagttaaacccatgaccctc
aaattaaagaaaggtgctTTAATAGACATCAAATGTAAAGActacatcgaatcatttgaaaaattaaacattttgataac
ttcagacccgatattaatctatcctgatttttcaaaacctttttctTTGACAACTGATGCTAGCAATGAagctattggtg
cagtgttatcacaaaatcacaagccagtttgttatgccagtagaacgctaaacgaacatgaaatcaactatgctacgatt
gaaaaagaattgttagcaatagtttgggctacaaaatatttcaggtcatacttattcggcaggccatttgaaatattaag
tgatcacaagccactggtatggctcaacaacattaaagaaccaaacatgaaattgcaaagatggaaaataaaactcaatg
aatttggttataaaattaaatatcttccaggcaaagaaaactatgtcgcggatgctctttcccgcacgaaaatagaagaa
gttatggttggcgaggtcgcaaacagcgcagacgcaactatacacagtgccattgaagataatctaaattacatatccat
aacagaaagaccaataaattacttctctagacaaatagagatagaaaaaggcgataatgatacaacaagtgtacaacatt
tctttcaaaagttaaagattaaaatagtctataaagaaatgacacctgaactcgccaaaaacctcattaaggaatatgtg
tgtaccaaaaagagtgcaatttatttccctaatgacgaagattttctgatcttccagagagcgttcaccgaaattataag
ccctaacaatttcacaaaactcttGAGATGTACCACGAAgttaattgatatactaacttatgcagaattcaaagatttaa
tcttaaagaaacataaggaacttttacatacgggtatagaaaaaacaatcaatttatttaaagaataatattactatcct
gatagtcaaaagcttattcaaaacattatcaatgaatgtgaaatttgtaatctagcaAAAACAGAGCATCGAAACACAAA
ATTGACATATCAGACAACacctgaaatatttaacacaagagaaaaatacgtgatagatttttatctcacaggaaaccaga
tatctattcgaaatttgcatcactagttgaagtaaaaagtagagattggctagaagcaaaaagagccattactaaaatat
tcaatgatatgggaaaaccgcaagaaattaaagcagacaaagactcagcttttatgtgtatagccttacaaaattggtta
agatctgaaggtgtacaaatttctataacgactAGCAAAAATGGCATATCTGACATAGAGagattccacaagaccgtaaa
cgaaaagctaagaatcattggtagcgagcaaaatattgaagacaggtgcacaaaattcgaaacaattctatacatataca
gtcataaaactaaacataatagtaccaaaagatttccagcagacattttcctatatgcaggcagcccagactttaacgta
caacaaaacaaaatcgataggatagaatacctcaataagaatagacacgattttgaagttgatataaaatatagacaggc
ccacttgtaaaaagtaaaataaccaatccattcaaaaagacaggaagaattgaacaagtagatgataaacatttcgaaga
aacaaatcgtggcaggaaaatcgttcactataagtcaaaatttaagaaacagaaaaagtttaataagagcaaatatgata
attccagaccaaccaaagaagcacaaagtacacaacatacttctaataatgcttagttgcataCTATCACTTACTACCAt
ggtcaagtgcaacaatatagaAATAAATCCAATAAACGCGAAAAATGGATAccttatattccaaacaggaacaatggaga
ttccaaccagctatgaataccattatttaaacataaacataacaaagacaatgctcatGTTCGAAGATATAGTAAatgaa
gcaaacaactatcctaatgtaccacaaatacaatatttagtctacaaattaaaacgagaaataaatgggttaagaattat
tagtcgaagtaaaagaggtcttttaaacgtagtaggaaaatcatacaaatacttattcggcACATTAGATGAAGACGACA
GAGAAGAATTAGAAGAAAGAATAaacaacatgtcagaagactctgtaaaaacccatgacctaaacacgatcatagatgta
atcaatagtggtatagatataattaataagctcaaagaacaacaccaacaaattgcggtactaatatttaacctagagca
atttacagaatatatagaagacatagaattgggtatgcaattaaccagactaggaattttcaatccaaagtttctaaagc
atgactatttaaaacatgtaaattcagaaaaaatgctaaagataaaaacgtcaacttggcttaaaacagacacgaacgaa
attttgattatttcccatgtTCCTAGCGAAGTTACTAAAGTTccaatattccaaattgttccgtacccagatgaacataa
ttatattctaaccgagcaaatattcgataaattctacatatttgataaccaagtattccataaagataccaatagggtaa
tattcgacaaatttattattggaatcatgaaacaagagcaaactcaatgcaaatatattaaaacacataaaaattaccaa
ataaattatatagaaccaaatatattattaacatggaatattcctgaaacagccgttaaccaagactgtacaaacaataa
aatattaatatcaggaaacaacatcattaaaattaaaaattgtaccatgcaaatggatgaattcttaatctctaataatc
tagcagactttacacaaacaatttatatcaccaacaaagtaacacgtctagaaccgataaatcacttacaaacgagagaa
atgatagaatcccatgtaaaacactataactttttccaaattatatgcattacaacgttcgtcataatgataattagttt
gactctgtatgtaagtttaagtttaaaaatatacctaagaaaattattgtcaaatatcgtaagcaaaaagaacacacgca
ccttgaaaataatgtcaatgaaaatattcaacagggataataataatattaccttatacccaaatttaacgacctgagga
caggccaaattcaaaggttgggggagtgacatatccataagtccctaagacttaagcatatgcctacatactaatacact
tacaacatatacaccccaatacaacatacactactccggatgtacccaacagataccagataagaataagattgttatat
gatcctcgagaatggaaaaacccccaattctagataagtcacccactggtagactaaacatccgtcccctaatttaaaca
atacATTGCTTAAGCCTCAGCCCATCGTCACaatcccacgttcaaagctcggagccgcaatcccgaaaaacaaaagtatc
gatttcaataaacaaattataagaatctaagagcacttgtatccaagagcaaatgcacttgaatccaagagaaacgcaaa
gctttttctcttcacgatcagaatcctaaagtctaaagtccatattagaaaagctcgataccgaggcttgaacgtcaatc
aaatcagaataattatcagagttcagtttgagacctaattgtaaaatgtCGGTGTTCTcctcaaataaaaagattgtaat
cattcagtgaaataaaaattatatttttttcacttataaatattgcaagaatttaattatatatatttgtcagatctccc
acaagttaagctaaattagaatcgtagaggtttataagtaaatattttaggcaaaattaacacatatataaaaaacgaTT
CTAAAGATACTCAAGACTGGACACGATCATTCGTGTTGTGGCTGCTTCAGCAGCCTGGGGCTCGCGTTGTGCAGAAATAT
TCTCGGAATGCGCACGGATGAAGAAGAAGTGCCGCTGATTCGATGTGTGCGatgaaaacaaagaaaagatgcacacaaaa
aaaagatgCACAAAATGGGTGCACGGCGATCTGCTCCTTGCTTGCGGCGATGAAGGGTAGAAAAAGAACGCCAACtcgtg
ggggggggggattgTGGCCTGCGATCTGCACTTGGTTGGCAGCAGAAAAGGACAAGCccagctttccgctgcacgCGGTG
GGTGCTCCTGATCCAAGCAGTTGTGAATCTTTCTGCGATCGATGAAGCCACAGTAAATTTCACACGTGGTCAAAAGTTGA
gggcgaaaaacaatgcaaGTCGCTTTGGCGACGCGGCCACTAAGACTTCTACCTCCAAATGTGGGACCGGCAGCAGGCTA
GTTAAAGTTAGATCACGATTTAAACTATCACTTGGCAGTATTTGCCTTGAAAAACTCTTATCCGGTCTACACGATTCTCG
TGGATTTATAATCAGGGACTTTGCATCAAATTAAACTGCCCTCGATCACGACTTTCCgaaaagagaacggaagtatgcaa
atcaagtgTGACCGTAGCTTGCTACAATCCTACACGggaattttgtggtattttatagggcaatattcaattttgccagg
atttgaatttggctatAATGGTTCGTTACTAAATGAGTGCGATAGCACATATAAGGTTGCCATTTTGGCTCGACTCCCAC
ACTTTTATAATTCCCAAGTTCTCGACGTTCATagggacagacggacatggctataTCAACTCGGCTATtaatcctgatca
agaatatatatactttatacatACTGTCTGTTACATACTTACATGCTAGTacacccttttactctacgagaaACGGATAT
AATTATTGGatataattattgtcaaaatCGATTCTTAGTATATTgtaagtttatttaaataaataccaaaaatgCCCGAT
ACTAATATCGTGAGTCGGcgggaaaaaaaattaacattcCTTTTTCatatcaatatttttatatttgttttttttttgtg
gaacCGAGTGGTGTTGCATAATGCTAAGTTTAGCCAAAAATTCGTTTGTATCTTACTAGTGCATAAAAATAGTCCGCTCC
TACCGTTGAGGTATGCTTCTCGGAGTCTTTGTGTTATGGTAAATTTTTGTTACCACATTAGGCTTATGATTACATGGATA
CTAACCAAATAAGTAAATGTAATTAACCTTTtatgtttaatgtttatttGACACCACAATTTTCTTCttaacaaatttat
aaatccgcgcttaaaatatatatgtatatacatatatacaaatgtaaCTAATTTTGgtaaaagtataaaaatgaaaataa
cagCATTACAAAGATTTATgtaagattgtttattattattgtttattattaatttaattattagtttaattctaaatgcg
gtaattatataaagtattctTAGTTTGTGACCGAACGACTGCTGCTGAGAACTCGACTGACTGCCACGCTGACTTCCACA
CCACTGCTGCCTTGCGATCGTTCCTTCGATGACTGATTGTCGATAACTTCGATTTCCGACaatcatgttgctgctcaacA
GCGCTGCCAACCGGGTTGTTGCCAGCCTTCAGCCTTACTCCATGTTACATTCGGCCCTcctgatcatcatcatccgacCC
GGATGACAATAGGTCTGCATTTTCGGCTATGTACTTCCACAACTTCATGTTGTCACAGCTGGTGGATGTGACATTGGGTC
CTTCGacgtttgctgcttttttaaCGTCATATCTGCCATTGTCTTTGACCCCTGTGACTTCGTATGGACCTAAATACCCG
CTTGCCATCTTGCGGCCAGCTACAAATTGGGTCCTTTTAATTGCAACCAGATCACCtgctttgtatttgtattcagcTCG
GCGCTTTTTGTCGTAATTGCGCTTGTAGTCCTTCTGCGCCTGCTCGATGTTGCGTTTTACCAGCTGTCTCATCTCATAGC
GGTCCTCGTTGAATTGACAGACCACTTCTTCTTGGAGCAGTTCCAGTAACCGATCCTCAACTCGGGTGTACATCTTGGTG
CCAAACATGACCTCAAATGGTGACAGCTTCAGTGATGAATGCACGTGACAGTTGATCGCCTTTTGTACCTCAGGCACATA
TTTGTACCACTTCGACGGTTCGTCTGAAGACAGCTTTGATATTATTGCCAAAATTAAACGATTTACTCGTTCTATCTGGC
CGTTGCCTCTGGCCACTCCAGTAGTTGTGCAGACGTGTTCCACGTTATGGCTGCTCATAAATTGTTCGAACGCACCACTC
GTAAAGGCCGTTCCTTTGTCGCTAACAATTCGCTTAGGgaaaccaaaaatgtttgacCAGTCGGTCAGCCTCTTGACCAC
TTCTTCCTGTCCGGTTGATTTGGTTGGGAATAACCAGACAAACTTTGAAAACGCATCGACTGTTGCCAGAATGTATTTAT
ACTGTTTGGCCGATGAATCCATTGGCCCCAAATGATCGATGTGTAGTGTGTGCAACGGTGCGTCTCCTTTATCTATGCAA
TTTAGATATCCCTCCTGCTTTCCCAACTTTTTGCTGTGGATGATACATTTTATACAGTTAGAAATTAGCTTTTTTACCTT
GTATTCCAAATGAGGAATAAAAAATTGCTGCTGTATGCTATGCATCGTCTTTTGCAACGACAAATGGCCAACTTCATGTG
CGCTTTGAATCACCTCCCTCTCCATTAGTGCAGGGACAACCAGTAGTTCATTGCCATTGACCATACTATACAACAGGCCA
CCTTTTAGCTTGTAGGGTTGGAATAGACGATCTTTTAGAATTTCCGGGATTGCTCTAATTGAATCATCGTTCTGCTGCGA
CTTTTTAATACGTGCTGTCAACTCGGATGTTATCATCATGCATGCTTGGGGATGGCGGCTTAAAAAATCAACGTGTCTCA
TTCTTTCTCCTGCACGATGTTCgggttgaaaattaaaatcctgCATATAGAGAATCCATGGGCCAACTTCTCTTGGGACA
TctgctttttttgttgtctgttTAAATGCGACACAGTCCGTGACGAGCTTGAAAGGGACTCCCAATAAATAGTGTCTGAA
CTTTTTCAGAGCTAAGTATGCGGCTTTTACTTCAAGGTAGTAACTATGACGATTTGATTCGGCTTTTGTAGTTTTTCTGC
TCCAAAAGCAGACTGGGTGAAAACTGCCTTCGAACTTCTGCAATAAAACGGCTCCTAACCCGTCCTTAGAGGCATCTGTA
TGAAGTTCGGTTTCTGCTTCTCGTGAGTAGATCCTCAATACTGGTTCGTTTACCAGAATCTCTTTCAGCTTATTCACCGA
CTGCTGCTCTACTGGTCCAATGTTGAAAATGGCATCTTTTTTTAATAGGTCCGTCAGTGGTCTCGCAATTTGGGCGTATC
CAGGTATGAATTTTCTGAAGAATCCTGTGAGACCCAGAAATCCTTGAACGGCTTTTACATTCTGAGGTGTTCCAAAGGAA
TTCACTGCTGATGTTTTCTCTTTTCCAGGGCATATTTGTCCACCTTCGATAATATGTCCCAGGAAATGAATTCGCCTCTG
CATAAAGTTGCACTtcttccattttatttttagaccaaATTCTGCAGCTCTCTTAAGTACCATTTCCGTCTTTTCCATGC
ATTCTTCTGGGGTAGCGGCAtatacaattatgtcatccatatatagcTGCATTATATTGGAATTGATTAGttcttgaaaa
ataaattgaacgaACCGTATAAACGCTGCTGGGGAATTCTTAAAACCAAAGGGCGCTTTGTTAAACTCGAATAAGCCTTC
TCGGGTAACAAATGCTGTGTACGGCTTGCTGGCTTCTTCTACGGCCACATGAAAAAATCCGTTCTGTAAGTCCATGGTTG
TAAACCATTTGGCACTCTGCAGTTTTTCAAGCACCTCCTCCATTATGGGTACCGGAAAACAATCCATCAGAACCATGGTG
TTCAATTTTCTATAGTCCACGCAAACGCGTAGGGTACCATCCTTTTTCTTGACAACGACTATGCGACTGGCAACATTTGA
TGTAGATTTACGGACGATTGACTGCTCGACCCATTCCTCTACCTGCTTCTTTACAGCTATAGCTTCTTCTTCAGATAGTC
GGGTGTGTCCATGGCGAAAGGGTTTAATCACGCCATCAGGAATAATTTTGAGTTCGACTGGACATTGCTTTATCTGCTTG
GGTGGTGTTTCGTATGTTCTCTCTATCATGCGTTCAACGTCTTCTCGGTATTGTGGTGCAACTGTAAAAGAAGATTCTtc
acaaatattaaacatttgggAATACTCAACCGCttgttttttatctgcttCCAGGTCAAGAAAAGTATAGCCTTCTGCAC
TACAGATAAGACGAAACTTGCTGATAAAATCGTGTCCCACTATTCCATCGCAACTGAATTTAGAATCGTGGACGACTAAA
ACGTTGTGGCTTGCTTCCACCTGGTCGGTCTTGATTAATGCTCTGAAGCATCCAATCGGCTGTGTTGAGGCATTTCCCAA
ACCTCGCAATACTGTTGCAGTGCGGTTTAAATCAACATCTTTCATCTTCTTGAATATAGCTTCTTTAATTATGGTCACAT
CTGATCCTGTGTCCACCAGACAGTTGATGATAATCCCATTTATGATTACTGGCTTTGTTCGTGCACTATCAACGTGAATG
CGCATGCTGTTTACTTTTTCCGGACACTTGCTTGAGATATGGCCCTCTTGATTACAGCTGAAACATTTGGTAGGAAGTGT
ACAATCCTTTCGTTTGTGTTCCCTCGAACCACAGTTGAAGCAGTGATCTGCTTTTACACCTTGTGtaatttgctttggtt
ttggttgaaTATTCGGCTTGTCAACAATATTCAGACTCTCGTAGATTTCGAATTCTTGCTTTAATTCCTTAAGAGTTTTA
CAACGGAGCATAGCACCCTTATACTCCTTTTTAATGTCGAGGCCGTTTACGATATGAGTTATCAAAGCAACTGTTTCAAC
TTCACCTAAGGCTGCTATTTTCTTCATTTGTAACAAATAGTCGTGTAGAGTTTCctccctcttcttcttcctgtcTTGCA
ACTTTTTGTGAATAACGGCGCTATTATAGCTGCCTGAAAATTCTTCAATTAGTAACTCTTTGAGTTCAGTGTATCCACTG
ACACATTCAGATTCTAAGAAAAGTTCTGCTGATCCAATCATCTTACTTCTGGCttgaacatatttttgtttctccgAAAG
TTCATATGCCTCGGCATTTTTCTCAAAAATTTCAAACCATTTTTTAATAGGAATTGATTTGCCATCACAGTCACTTAcaa
ctttttcaaatttttctgCAGCGATAATTACTTGCCCCTCTTGTTTAGATTTTGCCAACATGCTCTGGGTTAGAGTATTC
ATcatttgttcaaatttctCTTCGACTTTAGCACTAGCGTCTTTATTCTGCTTCTTTGCCTCTGCTTCTCCTACAGGCGC
CAACTTTTGATCTTCTtcgttcattttttcttttctgcttTCGTCCTCGCTTTCGTTCTCTAGAATTGCTTGTATTTGGT
CGgtgttaagttttttatttgtaggtGGTGTACGTGTGAACATTCCGCGACAAGGCACTAACACCAGCAAACAACGACAA
TGTTCTAACGGCGCGACGGTAGTCGATTTTGCAGACGGCGCCACCGGTTAAAagacaaattttgattttcgttAGAAACG
AATTTCACCAcctttgcaatttaattgttttaaattccaCAACAGCAAAACGACTTGAGTCTGTATGAGTTCAATCgatt
ttttcaactttcaaTGCAGTAGACGTAGCCATAACTTTACAACTTTAAAGACTAAATCCACGCACACGACAATTTCAACT
TTATCAGTTCTCTCTAGCAGCTTTCCCGACTTTTACCGACTTGTGTTCAAACAAAATCTGTACAACTGATTTTTCcaact
ttaaatgcaatagATATAGCCACAACTTTACAACTTTTAAAGACTATACCCACGCACACAACAAtgtcttttttctttaa
acaaCTGCACCTTCATATAACCGATTTAGGACTGGACGAGCCCCCATgtaagattgtttattattattgtttattattaa
tttaattattagtttaattctaaatgcggtaattatataaagtattctTAGTTTGTGACCGAACGACTGCTGCTGAGAAC
TCGACTGACTGCCACGCTGACTTCCACACCACTGCTGCCTTGCGATCGTTCCTTCGATGACTGATTGTCGATAACTTCGA
TTTCCGACaatcatgttgctgctcaacAGCGCTGCCAACCGGGTTGTTGCCAGCCTTCAGCCTTACTCCATGTTACATTT
ATAAAACTGAAAGTCGTATTTAACCCTATTTATGATAATAATCATTTTTGTTTAGGCTTAGCAgtcattttgttttcccc
cataaatttattgttgctATTCCTACATTGACTAATATTCCTGTTCCTGCAGTTAAATACGAAGGTACTTCTTTTCacag
taaaaacaaaaattattagaACGCGAGGTAACAACCATTTACAGATCCCACCTATTTTATTTACGTATGTGCCTAATTTC
CACCCCATAGACACGGTTCAGCATCGAACACAGTAAAGGGGTTGGACTTCACCTCGTTCTTCTAATGAGTCGTAATCAAA
ACGAAAGCAACCTCCTTGATATCAATGAAGATCTGCCTTTTGCTCTTGCTCTGCCCCCCGTCTCAATGGATTCGTTGCAG
CTGAACGCAGACGGCAATAGCCCCGAGGACAAGACGCTCGGTATTGGCCGTAAAACCATTTTGAATGCGCACACAAAATC
TTTGGCTCCCATTGTGAGTGACGAGGCCCTGAACACGCTAAATGAGCTCCGCGAGCAAAATCTTCTCTGCGACGCCCAGA
TTTCTGTGGGGGAGGATGTGTTCAACGTACATCGTGCAATAATGTGTTCATGTAGCTCATACTTTCGGTGAGTTAATAAC
TTCACCCTGAATTGTGAAGATAACACGTATTCCCACCAGAGCTCAATTCACAGGGTTTAACGCTGACACTCCCGGATGTG
TAGATGGGTCagatgcaaaaaaaaacaataattttattcataTCCCCGGCGTGAGTTCATGTATAATGAACTGTGTAATA
CAGTACGCTTACCTGCGTCAAACAAACATCTCCGAGAGCAATGTTCATGAGTTACTTATCTGCGCTGACTACGTTGGCAT
GGTAGGTTTAGTTAAGAAATGTAAAGACTACCTCGGTCGCATACTCACCCCCGAAAACTGTGTCAGTATTATGGGATTCG
CACGGTGGGTTTAATTCGCTAATTGTCGTAAGGAAAcccttttaattgttttacgTAGGTTCCGATTTTTGGAGGACCTT
CACCTGAAGGCCAGGAACTACACTCTAAGGTACTTTACTGAAGTTGCATATCGTAATATTGACATACTAGATATGTCAGC
TGAAGACTTTTACAGTATTATTAGCGATGATGAGTTAAATACCCGCGAAGAGGATCACGTATGGAAATTGTGTGTTAAAT
GGATCGACCGTAATCCAGAAAGCCGCAAGCGCCATGTTGCCCATCTAATGACTGGGGTACGACTGGGCCTAATGACTCCA
AAGGTGGGTacacacattttttatttgaaattcaggacttatttattgcattaCCTTTTATCTCTATGGTCTCTTGTCAA
ACTTAAAATGAGAACCAGCAACACCACGGGGAgaccattacaattgtaatggggtcctatatttacatataagaccttcg
agtcgacttgaatgtttaacattaaaacatttccatgttccccaattaagttatttttctaacaattgttttttattata
tattgctcgatttttcagtcgtcaattatttatatatcgctaatttttttatttgtgataTAGAATGCTGAGCTTAGCTT
GCTttgaattattctagtgtctttgctttggtcatatattgaggcacgaagtgcggacacaagcattCAACAATCAGTGT
cttattcattttttacaCGCCGCAAGCGaaacaagaattttttacATATAAGGTGAAAAGCATATTTTGTcgaatttaca
atgcatgagtaTACGTGTGCAAGTTAACACAAGCCAACGTCCTAGAACAGTTGGCACAGTGCATGaaacataatataaaa
gtgcTGTCCCAGCATTGGGCCGGATACCCGTGCGCAGCCGggcatatttgcgtggccgctgctAGTCTTTGTTAGCTAAA
GGAATCATTTTAAGTTTtagtttgaatttgcatttatcagAATAAAGAGCGGCAGCTCGTCAACTCCGAATAAGCGTCGT
AAAACATATTCTTATTACTTGCTgtgccagaccacaaggctgtAAGTTAAAAGATTATTCAAAagattaattatttttta
taacagCGCGTACGTCACCAACAAAATCACACACTCCATCCCCACCATAGACAACACACCTCTCCACGCAAAATCCTACA
GATATCCTTTTGTCCATAAAACAGAagtcaaaaaacaaatcgaattcATGTTAGACCAACAAATAATTAGATCTAGCCAT
CCCCTTGGAGCGTCCCAAAAAAACTGGACGGAACAGGAAATAGGAAATAGCGACTTGTAATAGACTACCGGAAACTCAAC
GACAAAACCATTTCGGACAGATACCCCATCCCAAACATAAATGACATATTAGCATATGCAaggcaaaatatttttcaacg
cTCAACCTAACTATCGGTTTTTTATCAAATCGAGATGAAACAAGAAGATATCGCCAAAACAGACTTTACACTCGAAGGGG
GTCTCACAAATTCATACGAATGACTTCGGCTTACAAAACGCACCGGCTACCTTTCAACGGGTTATGGACAGCGTTGTCCG
CGATCTTAACGGCACCATTTGCTTAGTTTATCTTGACGATAATATAATTTTCTCTCTTTCCCTACAAAAACCTATTGGAC
ATAAAAATGGTATTCGAAAAACTTAGAGCAGAAAACTTTAAACTACAACTTCAAAATCAGAATTCCTAAGGAAAGAGATA
GAATTTCTAGGCCACATAGTCACACAAGACGGAATAAATCCATTATAAATTGGCTCGATTTCACTTATAGTGACAAGCGT
AAAATGCATGTCATTGAACAAGACATGTGCACTTTAAGACAGGGAAACAACATGACCCTGTTACAATATTATGATGAGGT
CgagaaaaaactcaccttACTCACAAATAAAGCTCATATGTCTTTCGAAAAATTCCGAGAGAACGCCTTGCGTATTTTCA
TCTCGGGACTTAAACGCAACCTCACTGACCTGCTTTTCGCGGCAAAGCCGAAAGACATGCCGTCAGCTCTGGCTTTAGCG
CAAGAAGTGGAATCTAACCACGAGAGGTACATTTTTGCAGCCAGTTTTGCAAAAAGTCAGGAAGACAAAGATCGCAAACC
TACTGCAAGAGCGCAGGGTGGTCAACTTGACAAGTACGACCTCCATGACCCACAACCTAATAATACCAAAAATCCGTATT
TCAATAGGCAGCATAAGGttcaaaatgtcaaaaattacaaaaacaacgGCACACCAGAGCCTATGGAGGTCGATCCCTCA
TTTTCTAAATTGAGCGCACAGGCGCCATGAGGAAACAGCAAAAAATTAACTTCATTACGCAGAATGCGGAAGAAAAGATA
GGAAATCCCCTTTTACCCGTCATCGGACGAAGAGTAGCAGGGGTACCAATGAATTTCCTTCTAGACACCGCCGCGTCAAA
AAATTTTATCCGACCTCGCAAAGGGCTAAAGGGTATCCGCTCGGTGTACTCTCCTTTCGAAATTCGCTCAATTCATGGCG
CCACCACTGTTACATTTGAAAGCGACTTGTTAAATCTACCAGATTTTACAATATTGGGCAGGATAATCAGGGCCAAACTG
TTAAAACAGGCCGGCGCATCACTTTGCCTCGCTTCCGCCCAACTAAAATGGGGTAAAGGTTGAGAAGATTTCATTCCATA
AATGCACTGACGTCAACTTCACTAACGTGGAGTGCGCAGCTGCACCACCTTTGGTAAAGAAGTCATTTCTGGGGATActc
aaaagccaaaaaacgCCTTTGCAGATCCCAACGAGGCCCTGCCACATAGGTAGTGGCCACGATTAGAACGACTAGCGAAG
AGCCCATCTACGTCAAATTATATCCATACCCCATGGGGGCAGCAGATTTCGTCAACAACTAGATCCAAGGCCTGCTTAAA
AATGGTATAATTCAGAAGTGGGTGTCTCCTTATAACAACCCAATATGGGTGGTTGATAAAAAAAGGAACCGACGAGGACG
GCAATCAGAATGGACGATTAGTAATAGACTTTCGTAAGCTAAACGATAGGACTATCCCGGACAAATACCCGATGCCAGAT
ATCTCCATGATACTGAGCAAGGCCAAATTCTTTACGACACTCAAGTCCGGGTATCACCAGATCGTCTTAGCGGCCATTTT
CCGCGAAAAAACGTCCTTCTCCGTATACGGAGGTAAGTACGAATTGAAGAGGCTTCCCTTTGGCTTGAGAAATGCTGCCA
GCATCTTCCAGATAGCCATTGATGACTTTCTCAGTGAACAAATCGGCAAGACTTGCTACGTCGATGATGTAAAAATCTTC
TCAGAAAATGATAATGCTCATATAAAGCACGTGGATTAGGTTTTAAAAACCATAAGTAAGTTTCAGTAAAAAAagcaagt
ttttttttataaagcgTAAACTTTCTTGGCTTTATAGTCAACAGTGATAGCACCACTACCGACCCAGAAAAGGTCAGGGC
CATAAAAGAGTTCCCTGAACCAAAAACAGTATTTGAGGTTAGATCATTCCTAGGTCTCGCGAGCTATTACAGATGCTTTA
TTAAGGACTTTGCAGCCATAGTAAGGCCTATTTCGGACATCTTAAAGGCCGAAAATGGAAGTGTAAGCAGACATACAAGT
ACAATTCAATGAGGTGCAAAAAAAGTCTTTCGAAAAACTGCGCAACATTTTGGCATCCGAAGATGTTATGCTCAGATACC
CGGATTACAAGAAGCCATTCCATCTAACGACGGATGCTTCAGCCTACGGTATTGGAGCAGTGCTTTCACAAGAGAACCGT
CCTATTACAATGATCTCGAAGACATTAAAGGATTGGGAAATGAACTACGCCACAAATGAAAGAGAATTATTAGCCATCGT
TTCGGCGTTGGCCAAACTGCGACACTATTAATATGCGGTGAAAGATATAACTATATTCACTGACCATCAGCCATTGTCAT
TCATGGTATCAGATTCTAAACCTAACGCGAAAATTAAAAGGTGGAAGGGTCGCATCGAGGAAACGGTTGCGAAGGTAGTA
TATAAACcgggaaaagaaaatttggttGCCTTGTCATAGAAGAACAGGACGCAGAATCATATGTTGCGACGATTCACAGT
GAGATTTCCACACCCACACCATGGAATCAACGGATAAGCCCCTAAACTGCTTCCAGAACCAACTAATTCTAGAAGAGAGC
CGCTTTCCGCTAAAACGCTCTTTCGTTCTCttcaaaaataagaaacgacACGCAATCAACTTCACCGACAAGGAGTCATT
ACTCAATGACCTTGCGGATGCAATAATCCCCAAGGGCGTAAACGCCGTGGCGATTTGCTCACGTTAGCAACGGTGCAGGA
CGACTTAGTGCGGAGATTCCCGACTAGAAAATTCTGGCACTGGAAAAACCGTGTTACAGACATTTTTTGGGTCGAGGAAA
GGAGGGGTGTCATATTAGGTGCAGGACGACTTAGTGCGGAGATTCCCGACTACAAAATTCTGGCACTGGAAAAACCGTGT
TACAGACATTTTTTGGGTTGAGGAATGGAGGGGTGTCATATTAGCAGAATACGATTGGGCTCACCGGTCAGCCAGAGTAC
TACTTTccaaaaatggccaaactgGCCAATGAAATTGTCCAAAACTGGAAAACATGCGCGAAAGCTAAAAATGATAGGCA
TCCGAAGAAACAAGAGATTGGCGAGTCACCGATTCCTTCTTATGTAGGAGAAATGCTACACATAGACATTTTCTCAAcgg
ataaaaaacattttcacacTTGCATTGACAAGTTTTCGAAATTCGCCGTCGTACAGCATGTGCCGTCTAGAACAATTGAG
GATTTAAAACTTGCCATCTTACAGGTCATGAATTTCTTCCCAAAAGCCAAGGTGCAACAACGAGCCATCGTTAAAATCGC
ACACGATCACGGCCATGCCAGACAACCATTTTTGCGTCAGCATCACGAATGCGCCACCCCTTCACAGTGTCTCAAACGGG
CAAGTGGAACGTTTACACAGCACTCTACTAGAGTTCGCCAGGTGCCTGAAAATTTACAAGGGCATGCGTGATACTGTGGA
GATAATCTTGTTAGCCACGAccaaatataacaaatcaatCGATTCGGTCATCGATAAGAGGCCAGTCGACGCAATACAAG
AATGCACGGACGACACACAAGAACGGATTGCTGACAAAATTAAGAGTGCCCAAGACGCGCTAAGGTCTAGAGAGAATGCA
TCTCGACAAAACAGAGTTTTCGAAGTGGGCGAAAAGGTTTTGGTCAAAACTAATAGAAGGCTTGGCAGTAAACTCACTCC
CTTTTGTGAGGAAAAAGCCATACAAGCAGACCTGGGGACCACGGTCCTCATtgaagggagggtggtccacaaagACAACT
TAAAATTACTCTCGCTtaatttaaagctttttattattactaCCAATCATCAGCCGTTTGGCAAACTTCCATTTAATAGA
CATTAAGTCCGTTGCCAAAGGCACGATGCTTTAGTTTTAGAATAATATTAATTGATGATGGGATAAACCTCAGCGAACAA
GAAAAAGCgactaaaaaaatatatttccacAGGCGCAGAATTTTCATCCTCCTCTCACTGTCATTGGTGTCAGCGCACAT
CACTAACTATTTACAAGCAAGGTATATCTTGCTGTGGGAGGAGCTCGCGTACGTGACCCACTCGGCAAATCTTTCAGAAT
ACATGCGcgtaataacaataataataataacagaaACAAGCAGCATGTGCGAGATGTTTCCACAGTCTCACATGAGGAAG
TTGCTAGAAGTGGACACCTCGCTGCTTTTGGACACGCTAGATTCGTTAAGAGTCCACCACAGAATCGCAAGGAGCTTAGA
TTTTCTTGGCTCAATGCTAAAGGTAGTAGCGGGGACGCCGGATGCCGGCGATCTAGAAAGAGTTAAGTTCACAGAGTGGT
ACTTGACACAGTCAAACAACAGacaaatcaaaattaataCTAGAATACAAAGTCGAATCAACCAATGAACAACAACTGTA
AATAAAATCTtgcaaacacataaaaataccCAAATTGACACCGGCCATTTATATTAGACTCTGCTGGCTAGGAACAGAAT
ACTAATGGAGTTACACAATTTAATGTTGGCTCTAACACTGGCAAAAACAATATTGTCAGTCCAAATATCCTAGATCATGG
AGACTTTAAATCAGTTTGGCTGAAAGAACCCACAGATACCCCCATAGGGAATCTTATGTCCGCATCGTCTGTAAAAATAC
TACAATCCTCTAACATAATACACTTCATTATCAAATTATCCAAAATAATATTATCTTGTAAGAAGGTCACTATTTTCCCA
GTCACTTGCAAAGGAGTTATGCTGCGAATAACCGACAACATGGTAGCAATGTGTGGAGAAGAAGTCCTACAATCAAAAAC
TGTACCCCGACACCGGGTGCTACCTTTTGCCAACTATCAACAGAAAGCTCATGCGCCAGGGAACTACACGCAGGCGTTCT
AGCACATTGAGAGTCACAGCCAAGCCATCTACAACCGCTTACCCGCGTGGCTGAgggaatcatcatcatcaatgacCGGC
CAGCCATTGTCACGGTGGACAATGGAACAGAAGTATCTTCAACGATCGCGTCGTGATAAATGACACCACCTTTATAAATC
ACGACAAGTCCCAAGTACGAGCTCCAGGGGTAGCTAGTTCCCCATCATTGAATATCACTGCCAACAAAGATATTTTGAAT
CTCCCCTATCATCACCAGCTTAATGAACGTAACTTGGAGTTTATCAAAGAGTTCGGGAGAGAAATTGATGCTAATCATTC
ACATCGCATAATATTTATCGCCAAGCCAAAGAACTAGAACAGTTGGCTCAGTGCATGAAACATAATATCAAAGTGCTGAC
CCAGCATTGGGCCATAAACCTGTGCAcagccggcaaacacagcatatttgcgtggccgctgcgaGTGAATCATTTAAAGA
ATCattttaagtttcagtttaaatttgcatttatcagAATAAAGAGCTTATCTTATTACTTACTCTGCCAGACCAAaagg
ctggcagttaaaagaggaaagttcctctcaacaTAAGTAATAATCTTCTGCTCCCCGGAGCAGCCAGCGAAGGAAGCCCT
TTACCTCTGGAGGATTCCTGACGACAACGATTGCAAGACGGTGCGATCAATCTTTAAAGAATTTGCACACATACAGTctg
cgctctccgctctcgaaaaaaattcgagagagcctgaaACCAcatctagagccacggcgaaaaaatcgtttgAGAAAATC
TTAGACGTACTGGGTTATTGGGTTGTTTATGGAAATATGGAAAAAGAATTCTTATGTACTACGTGGCTATGTGCCTGCTT
AGTGGCTGGATTTTGGTTACGTTTTGAGTGGATGCGCAATATCgagaaatatttgtttatttgacggGAAATCAATACGG
CGGACCACCGCGGTCGGTCTTTTGTATAAGTGAATTATGAAGAAGGCATAATTACGTTACTTGCTTTTCCTTAAAAAGAT
GCTGTTGGTCACAATAAGGGTAACGGATTTCGTTCAATTTCTATTTCTTGAGGCTGTTCTTCATTTGTTTCggttttctt
attttcgtatataaaattataaatgggTTATATATAATAAGTGTTatgataatataaaatatggtatttgtttttgatat
taGTTTTACCATTAGTGTTGTATCATCTTTACGTCAATTTCCGGgataacaattttttttactaagataatgttttcgat
ttcgattctgCATTGTTTTACTgtaataattttgtttcccTTTGTTTTGACATTGTTGTTCAATTTTTGACAGTTTTCTA
CTATGCTAGTTTCAGTTAAATTCCatgttaaaattatatttggcTCAACATATTTAATCATTTGTTTTGTAGGGATTTga
atgaaattgcaaattggATTTTTACGTTTAAATATGTTTGTGACATAATCATTATCTatttctacatttttttttaaatg
tttaaaatattttttattttcgaagACTTATGATCCAATTAATACAACTGGTATCCGTTCTGATCAGGATAAGTGatcat
tttaattgtgttGATCAGTGTTTGGTTAATGGGAATGTGTGATATGATTAGTAATTCGTTGTCTTTGGGATTCGTCCAAG
TTGATGTTTTAATCACCAGTAAGTTTTGTCTGTTAACGGTATTTAATTTGTCGTAAGCAAGTAGTCTATGTATTCAATGA
ACTGCATAAGTTCGTATACAAGGGTGCCGATACTATTGCGATCATTCTCATACTTTTCAAGTCGTTGTAGTCCGTCGTTC
ATAAATTGTATAACATTGTTCGTTTCATGAAGTCGTATTGAATTTTCAGCGATTGAATCTAATTTTTCCTGAAAATGCAC
TCCATCATTCTCATCAATTGTACCAAATAGGAATTTAAGAGATGAACCTATTACGTTTAATAGTCTACGCTTCTGTCTAT
TTTTTTGGTGAATAGTTATTCCGTTGGGGAATGCGCTGTCTCTATCTGCTTTTAACAATATGAGCTTGCCTAACTGATTA
AAAATTCGCCTTAGTGCATTTCTACACTCTATCCAATccattgttttaatttattcaagGATGGCGAATTTCGAGTAAAC
GTCGGTACAACTAATGTAGTGTTTGCTTTCAAATgaatagaaaaaaaatttatctCGACAGTGTTCAGGATTCAGTGTGA
TTTTAAAAGGCATTTTCGTATTTCTGTGTTCTGTCTTGGTCAAGTTACACAATTTGCATTCATTTATTATGTTTTGAATT
AGAGGTTGACAATTCTTTCTTTTTATACCTGGGTGCAAgagtttttcatgtgatttTTTGAGTTCtgcatatttgcatat
atgcaCGTTTTTAATAAGATGAGACTAcgaataatttttttgtagttAATGATGATTTCTTTATGTGCTGCTTGTATAAA
TTCAAAATCTACATCACTCATAATGTACATGGTAAtgtatttgtaaataaaatggtCAAGCAAAAATTGCTTTGCTCTTT
CTCTTGTCATTTTTTCGAAGAAGATTGTAGTAATTGATTTACCGAAATGAGTTGACTTTTCTactttattttgatttgtt
ttaagaaatatgatttgttttttaaaaatatttattggtttttctgttaagTGACTATTGTCTTCCTTTGCACTATGTTG
GGTGACTTTCCTTTTATGATACTCTTCAATTTTGATTCGTGATAATGCATCAGCAACATCGTTCTGTTTGCCCTTAATAT
AGTCATTAGTAAACTGAAATTCTTGTAATTTTGTTCTCCATCTTTGGAGTTTCGCATTTGGTTCTTTCAATGTATGTATC
CACCTAAGAGGTCGCTAGGTTTTTCGAATTGTCGTCCAAGTAAGTAGTGACGAAAAGTTTTAGTTGCCCAGACTATGGAG
AGTAATTCCTTTTCTATcgcactgtaatttaattcgtgtTCATTTAGTTTTGAGAAAGAACGGCTCCAAGGGCTACGTTA
CAAGCATCTGTGGTAAGGacaaattttttcaaattcgGGAAGTTGCAAAATTGGTTCGCTTATTATCAAGGCTTTTAGTT
TCTCAAATGCatctaaataattttgattttttgtgtCTATTTTCATTCCTTTTTTAAGACATTGTGTTAGAGGTTTTGCT
ATGTCAGCGTAATTAGGGATAAATAGTCCGAGGAGTGCTCTGATCTGTTTTACTTTAGttggaattgggtatgaaactat
aaattttactttaagaggatttggtttaattccATTCGGAGTTACAATATGACCAAGAATACTGACCAATTTTTTTAAGA
AttcgcatttgtttaattgcaacttTAAGTTTGCTTCggacaatttattaaaaaccaattgtAATGAATTTAGATGCAGA
ATGCAGTTTTCTGAATTGAATCtgggtccatttctatttggtggaaCCCTTTCACTAGATCtattgttgtaaaatattga
cACTGTCCTAGTTTGGCATGGGATATCTATATGGAATTGTTATTTCGTTCAACTTCCTAAAGTCATTACCAACTCTGTAC
TTCTGTTCACCCGAAGCGTCGAGTTTTTTGATACCACCCAAGTGGGGCTATTAATGGTGAATTACTTTCTCTAATTAATC
CTTTCTTAAGCATTTCCTGTACCTGCTTTTCTACTTCTAATTCATTCATGCATATGAGCAAGTGGACATTGCTTTGAATA
AATAGAATTGTGTGTTGTGTTTATTAcgtgttttattatattagTGAATGTTAAAGGATTTCCTTCTTGATATTGAAGAt
tcttgaatttatttaataatatttttattttttagaaGTTTCATCCTCATTTagatgatttaattgaaacaatttaaaat
ctatTTCTTTTATGAAAGTCGGAATTAATTTCTTATCTTATAttggtattttttgtttttggatgtaaaaagaatgattt
ttattttttttatctgaATTAACTAATGGGTATACTtcattataaattgaaacggtggaattttaataatttttaatgta
ttgTCCATCACTAAGTAAAATTTCTGCCAATAATTCATACTCTTCTGAGAAATgatgtaaataaaattgttcAGGCCTGG
TAAAAATATTGTTACTGGGTATGGTAACAGACTTGTTTAGTATTATGGCACCGTTAGATGTAAAAAAAACGCATTTAGTG
TTTTGAATTGGGAGACTAAAGATATTTTCTCTCATCTGTTAATGGTCGATCCTGTCAATGAggcatttgtatttataact
tttgtgtgtttgcttcTATGTATTGGTGTTGTCCGAGGCGTAACCGAAAATTCTCGTTAGattgagaaatattttcattt
agttcGGATGGCATCATAAGTTGATTATTGTCAGCCTGGGTTTGGTATTGAGTTTGAATCAGTTTGGATCAGTTGGTCCA
TATTCTTGTGCATCTCGTAGTCTAAGATCTTGGATAGACATTTGATCGCTTTCAGCATATCTAGGACGTTTAAAAGATGG
TTTAATGTTGAAATTGGGGTTGTTAGTTATAGATTGTTGGTTTGTGGAAAAGGTTTCCTATTAAAATTAGGTTGTGGGTT
TGCAAATCTAGTTGCACCGAATTGATTTTGTCCAGGTCTCATGGGTGGTCTGTTGAACATTCTTTCTTGTTCAGTTTGCA
TAGGTGGATATTGTGATTGAATGGGTGGATACTGGTATGGATTAGGAAATGGCTGTAATGGTTGTTAATATGGTGGATAT
CTGGATTGATGGTGAGTTTGAAAGTTTAGATTCATTTTGCTTGTACTTGCATAGGaagtattattttcaattttagtttt
aatatttttttcgaaattttgcTTCATATAAGCATTCGCGTGTTCTTTATAAATTCCCCCATTTTGTGCTATGTTAATTA
GGGTTCTTAAATCAGGAATTTCATGATGAGCCAAAATGCAGAAACAAATTAGATGGTAATTTTCGATTAAGTATCTTAAT
AGAGTCCTTAATCgcttgcaaataaatgatgATGTCGGTATTATTACCTTCTAGATGTAGTTTAGATATTAAGAGTTGAC
GCCGACTTTGATGTTCGTAAATTTACTTTGTATGGTGTCCCTCGGAAATTTTCCAGAAGTTTGTAATTTGGCGTTTGGGA
TTTGTATTCATCAATTAACCTTGACCCCAAGGTGTACCAGTCCTCGATGTTTGGAAGTCCCAATGAACTTATTTCTTGTC
CATCTATGTTTCGTTCCACAGCTCCGAGTAAAATGCGTCGCAGGTCGTTGGGTGAGTTCTAGGATGTAATCCACTCTAAT
AATGAACGAATAAAGCGCTGAGGGATCTTCattaaatgggaaaatgtCTTTGAGTTGTCTTCGCGCTTCACTTAGGTTGT
TCTCGTTTGAGATTACGAGTTCCGGTGCGGTAATATTAGGTTGTTCTATTTCGTATTTCGTTTTAGTGTTATTTCGATAG
AGTTTATTATGTTTTCACGTTCTTGTCTTCCTGagatttttactttttttaatttttgctgctgcacttATAAGTTGATT
TagatgtattttttttgtttgcttatttggTAGTTTAGTTGATAAAAAAAGGTTTActtttctataattttattatttgt
aatgtTTCTTTCCCCTGCCGTTGGACTTATGGGATGAATTTTATCTGGggattttctttgttttcttttactttATTAGG
AAAATCGAAATGGATTTATTGTTTACGAGTTCCGGGttataaaagttaatttatttcactcgcagttctttttttcggat
acctttttgtatcctaccgactgcgccagtaaaatagtttttattttgagtCGAATTAAGATCAAcgccgaaataaataa
aaactcgGAACGAATCCGCTTGGCGTTTTTATTGATTGAATATCAGCTTCTCACTCACCCCACCATATATAAATGCAGCC
GCTTCTCTGCCGGCTTCACTAGGCACCTAAGGCACACTTCATAGGCTAAGAGGAATATTAGCATCAAGAATCAGTTGAAT
TTggacaacgaaaaaaaaaaagaagtcaacaataaatataaacgGAGCTGTGCTCcagaaaaagcaaaacattCTTGTGT
CTTCACCATTGAAATAATTCTGGCGGATCCTTCTTCGACAGTAGACCTTTTAGACCTTTCTTTAGGTAgacctttttatt
ttattaatgtCGCGGTCACTACCGAATCCAATTAGAACGACATTGCAGCTTTCCAGCTTCGGCTTGCCAATATCACAGAG
ATCTTCCCGTATGACATTGAACTTACTGCCCGTATCGAATAACCGTACACtttttatttgcaacataaactTCTTTGCTG
GTAAAATCATTTTTAGAAACCAAACAACAGTCATTtgtatttaaaacatttttgtttatttttgcgcACTCTTTAGAAAT
ATGGGCATATTGATTTGTAACACTTTCTGCCTTTTTCTTTATTCTGACAATCATTCAGCACATGACCTCTTTCACCATAG
TTGTAAcattttaccttttttttcgcGTCTTTGATGACAATCGGATTTTTACTGACTCTTTCTTTCTCACTGTTCTCGTT
GCGCTTTAACTTGTCTTTCTCACTCGGATTTTCCTTTGCAATTATTGTTCCCAAACACTTTAGTTGGTCTTTAAATTGAC
TCATATTTTTGGCACCATAAGTCGATAAGAAGTCATAAGTCCATAAGAAGTCAGTCGAATACATGAGCGTCGCCAGTTCT
TCGTATTCTTCTATCCATACTTCGGCTGGAATAGTGTTAGTGCCATCATAACTGAGTATGCTCTCTTCTACGTCGCGAAA
ATTGATCGCATTCTATCATTTTCTGTAACTACGTTGCGTCTACTCCTTGCACATTTTCATCACTTCCTTCAGCATTCGTT
TTCCCGCTCGGCAACCCAAACATAACGTTTTATGCTTCACCGTTGGTTTCATTGTCTGTTTTATCGTCTGTTTCGACATC
GTCAACTTCGGTTGACGCCAGTAAACTGCTCATCTTCCAATTGCGAAAAATGTGTACAAGTAAGTCTTCTTTTTTGTACC
CTATGCCTGAACGTTGCATATTGAAACAGCCTGCGTCAAATTATTAACTGCGTATTCCCTCTTTGCACTATATCTCTGGT
CGTTTTCGTCAAAATCGAAACCAATAAATTCCCGTAATCTTTGACGATTACTTCAGTCTCCTTCATTCTCGAACAACAAA
CTTATGCAGTGCAGCAATTCTCTCTTTCTTGCTTGTTCGTAAGCTAGcacttataaaattatttaaacacgCCATTGCAG
TAAAAAATTTCGactgtattattttttgttacaCCTTCAACTTTCATTTAATGTCATCAATTTTGTTCACATATGTTCAG
TACCGTTCACATTTGTTCAATTCCGTTCGCGTTTGCTTAATCCCGTTCACATTTCCTCAATTCCGGTCGAGCGCCCAAAA
TGtgggcttttattatattagtattaactttatttgtatttttaaacaaatgatATAGATTATGTTAATTAATAGTCTTC
GTCGTCTCATGGCTACGTCTTCACCACCGTCTTTATCGTCGCATTGTTGTCGTTCCCGTAGCCACACAGGGAGAACGCAC
AactattttaataaaagctGAAAGATAGATATTCTTCACTGTGgtataagttttttttttttttatttttttttttattt
ttactttgcttttatttattgaatcttcttgtataagaactaacaataagtttaaaaatcttaactataacaagtatttt
ttgaacagttgtattatatttccaactgttctatgattaaacggccctaataatttattcgctgggttggtaggtccttt
cgccggagacgagaacggctgctgagctggattagacctcgcgctaggtggttggggtgcgtgtaaagcttgctatggta
tttttccttaagttccgtgattgcgttggtaactgatgggatatttaagtctctttggatgttttcactccgaacgtacc
acggtgccccagtgatggttctcagaatctttgattgtgctcgctgtatgatgtcaatattgctgttgctggcattgccc
cataactgtgagccataggtccagattggtttcaatatagaattgtagagcaagaccttgtgatctaggctgagcggaga
accagagttgatgagccagtgtaagttgttggctttgagtttaagctgggtttttttggcttcaatgtgcctgcgccatg
tgagtcttctgtcatctgctttcgggagtggtatgttgttcaataagagcggaggacagtcttgtctgtttagcgtaaac
gtcacgtgcttgcattttggctcgtttacttttattcgccagtcagagagccacttctcaatgtcgatgaggtacagtgc
caactgtgctgtagcttggataggggaccttgaacggctaaggatagctgtatcgtcggcaaatgtggataccgttaagc
gactatttgtagggatgtcggctgtatagatgaggtataaggttggcccaagaacgctgccttgggggactccagcctca
attgtatgatcagtggaagtgtcagtgttgcaccgcactgcaaactttctgtcatagaggtaagactttagaaatttgtg
tgtgctttcgggtagggatgttttaattttaaacattaggccgtcgagccagactctgtcgaatgcttgggatacgtcta
aaaatactgctatacagtattcgcgatattcaaatgcagttcttatttccgttgtaatacgattcacctgttcaatggtt
ccatggctttcgcgaaatctgaattggtgggctggcattatattgtggtatatcagatgttgattaagtcggatcagcag
gcatttttcgaatagtttcgaaatgcatgagagtagacttattggtctgtaagatgaagcgactgtgtggttcttaccag
gctttggaatcattatgataatcgacctcttccatcgttgtggaaagtaaccaagtttggtgatgccattaaagagcttg
gttatgtagcgaactgcagaatgtggcagctggatgatcatttccggtgttataaggtcgcagccgggggattttttcgg
gctgagattgtctttgattattttagttatttctttaggacgaaacacaattggggtgtgttgctgatggcggtttacgg
gataggacggtagtgcgaatgtgctagtagcctggtttggagtgaacacattttgtaagtgagcggcaaatgtggtggct
ctgtcttcatcactacgggcccagccacctgaggaattccttatcggcaaaacggtttcagtcggtgggcgaagagttga
gtgggctcgccacagtgacttttgtgtgtggctacttttagcttttgttttgcagttggcgatctggaagattgccattc
tctgcgtaagcgacgttttacgtggacgagttgctcgatttgtatgttggtcttttttgaattaattgtattatttgtta
ggccgctagtgtaaggagagtgttgtcatccagctgaatgttgatagatgtggcctgaagatgattttccgcaaattctt
tgtaaaagtggtgcttcatacggttccttatgagtatggcggtgccaccgtgtgcttttccgtcgggatgatttgtaccg
tagaaatggtagtctcttatttgaaaattgtatttgcttgtgagatgattttccgaaagaagcattacgtcgatatgctt
ctcatgtagaaattgagctagctcaggtttgcgctgtgaaacgccattggcgttccacgtagctatgcgtaaggtagcca
ttatttatttcattgttgggctacaagcatttgtatcaaaaggttttaattacgcatcatgtcttgaatggtggtcttca
aaaatgtcataaattccatcatgctctgttgtaaggctgccatcatagcttcagtttttgtttcctgctgcgcagctggg
ttaTAGTTTTGTTGAGTTCGGgaattttgggttggaggcgtcatacctgattttaaaacgttagcaaatgttgtcttgtt
agtgttggatgtaggccagggagcgaaacttgctgctttcgagaaaattacttcaggatttgtctctgatggtatcaggg
tagctgttccttggtgtgcccgcgccgtgttcattcttttgtgaagacggattttcagctctttgtagattggacagcct
ctgtagtttgctgtgtgattgcccccacagttattgcattttttctcgcatgcattttctttgttagtttgacactgttt
ggagtcgtggagatctccacagactacgcacaccgggcgaagtgtacaatatgacctcgtgtggccatactcttggcagt
ttgtacattgtacaggagcgttacgtttgtgcggctcttctaccgtgatcctacggtgcagaaggagctggagtttgtaa
attgggtgaacctcgttttttctaggaggcttgttttctggttcaagctcaatcttgaagagtggttggggctgcctgtt
tctgttgatattgaacacgcttttggcgtaaaatcccttttcccttagcgcctcagttatctcttcgggcgtaacatcag
actcaatgcccttcaggactacttgcaggcccttgctgcttttaagctggtaggtgtagaagcctatttttttgtgcggt
aaaatagtttgtgacttttctgtagtcgccccccgttttcgtctgaagtttgatttcattgataGTACCGTGCTGCAAAG
CAACTACGAAACGTCCTCAGAGAACTTCGAAGCAACTTTTTTGAGCAGAAACTAGCTAGTATGGACTACACAGTGGATGC
TGGATACTCGCTATGGAAATGCACCAAGTCCCTTAAAAGACAGCCGTTTAGACAGGTTCCTATAAGGTGTCCGGGAGGCG
AACTTGCTAAAAATGAAGAGGAGCAGGCTAATTGTTTTGCAAATCATCTGGAGACAAGGTTCACCCACTTCCAATTCGCT
ACAACGGAGCAGTATCAAGAGACGCTTGATAGCCTAGAGACACCTCTGCAAATGTCACTACCCATTAAGCCCATCAGGGT
TGAGGAAATTGTCGAAGCTATCAAATCTCTTCCGTTAAAGAAGTCTCCTGGCATCGACAACGTTTGCAATGCCACACTAA
AAGCACTACCTGTTTGAGCAATTCTCTACTTGGCGCTGATATATAATGCCATACTCAGGGTGCAGTTTTTCCCAAAGCAG
TGGAAAATGGCAGCAATCCTAATGATACATAAGCCTGGTAAACCTGAAGAGAGCCCTGAATCGTACCGACCCATAAGTCT
TTTATCTTCGCTATCCAAGTTATGGGAACGACTGATTGCCAACAGATTAAATGACATTATGACCGAGCGCCGTATCCTGC
CGGATCATCAGTTTGGCTTTCGTCAGGGACACAGTACTGTGGAGCAGGTACACAGACTGACAAAACATATCCTTCAGGCC
TTTGATGATAAGGAATACTGCAATGCTGTGTTCATTGACATGCAACAGGCATTCGATAGGGTCTGGCATGACGGCCTTat
cagcaaagttaaaaagttATTCCCAGCACCATACTATGGAGTCCTAAAATCATACTTGGAAGATCGGAGTTTCATGGTCA
GGGTCAGAAACTCCTACTCGATTCCCCGCGTTATGAGAGCTGGAGTTCCGCAGGGCAGCGTACTGGGACCGTTGCTCTAC
TCAGTATTTACTGCAGATCTGCCCTGCCCAAACGCCTATCATATGGCAGATCCCAGGAAGGCCCTTCTTGCTACGTACGC
TGACGATATTGCCCTGCTGTACAGCTCTAATTGTTGCAACGAGGCAGCAAGGGGTCTCCAAGAGTACCTCACCACTCTGG
CTGCATGGTGCAAAAGATGGAATTTAAAGGTCAATCCGCAAAAGACCATCAATCCCTGCTTCACCTTGAAGACCTTAAGT
CCCGTCACCGCACCCATAGAGCTGGAAGGTGTAATCCTAGATCAACCTTCACAGGCTAAGTACCTCGGGATTACCCTTGA
TAAACGGTTGACTTTCGGCCCGCACCTGAAAGCTACGACTCGGAGATGTTATCAAAGGATGCAACAACTTCGATGGCTGT
TAAACAGAAAAAGCACCATGACACTGAGAGCCAAAAGAGCAGTCTACGTCCACTGCGTAGCCCCGATCTGGCTGTACGGA
ATACAGATCTGGGGTATTGCAGCAAAATCCAACTACAACCGCATTCAGGTATTGCAAAATCGTGCCATGCGTGCAATTAC
AGACTGCCCATACTATGTACGTGGCACTACCCTTCACCGTGATCTGAATCTTCATACAGTGGAACAGCAGATCTCCAGGC
ACACCAGCAGATATAGTGATAGACTAAGACGACACCACAGTATACTTGCTAGACGCTTACTCCCTGCTAGGCCTCTAAGG
AGATTAAAAAGGAAGGGTTTCGCCAAAACACTTGGACAACCCTAAAGACCCCCTCGAAATATGAGACATAGTTGTAAGTC
CTCACATGTTTAGTgagaggtttggttttatcatttatatgttaattgcgctgttatgttactgttactgcattgtattg
attcatcgcttctaaataaataaaaaaaaaaaaaaaaaaaaaattgatagtacctcttacgaggggaattatatgaaagc
tatcttttccaataaggccaatcaaagtatttacaagaccgcttgtgctcttctcgcggatgtatattggcggaggcttt
gttttcttcggttcgatatcaacggatcccagcggcacgtcctcagcggtatctaccagcaaggcaaatctgttggtatt
tgcaggggctacatttttgatcaaggtagagttgtcgcgtttatttttcggcttgtttcccaaatctgaattttccgggc
tgagctttcgctttattgtaatgtagcggtccattccagtctgccaggtcgacccagcttttttgtttacgttttcgttt
tgttttgctggcagtgcagcagtaccgtttattgcttgcggttttgctttcgctgacttagtcagaccgtgagcgggtgc
agccgatgacgaggtaGAGCGGGCTGtcggtccctctccagctgttgttgttggaggtagcggggcttctgtcggagcca
gtagagcgggagagcaggagcgcgctctttcttgatttgttggcagaagaaggtttcctgggctatgggttattgaccgc
tcgatgtctgcgtttgggattgtcgggCTGtcggtccctctccagctgttgttgttggaggtagcggggcttctgtcgga
gccagtagagcgggagagcaggagcgcgctctttcttgatttgttggcagaagaaggtttcctgggctatgggttattga
ccgctcgatgtctgcgtttgggattgtcggtgaaacgtaggagaagtacgcgttgttgcgttgaattgagagccggcgtt
cgtcattctcgcgctgacgctgagcgcgagtgtcgctctgactcatagttttattatttaagataacaaatcactatata
tttaagcgatcttgcatcgcatagagcgtctctttcgctttcggattttttatttagattattttatttggcgttcactt
cactcaaaacaaccgattttgtgcggagcacgataaaaacgtcttcacacgtcggcgatcgaaaGTTGTTTTTTGTAGTT
ATataagttataaataaaagcattttGTCCACcccccactctaacgcccttaGACCGTctaaaactgccacgcccacact
tttgcaaaatgttttgatattttttcataattttataacTCGTGATAATTTCTATTGACTTgacaaaaaaactttttgcc
acgacCACTCTAACGCCCCAAAGCAGCCAAACTGTTCACGGCCACACTTGTATCTTATTTTATTCCcaaatatctatcga
tatcccagaaatgATGATGAAATTATGATATTTTTCCGTTAGCATTCAAACTAGCTGAGTAAGGGGTACCTGATAGTAGG
GGAACTCGactcgaactcttttaccaccatactatgCGGCAAAATATCACCagaacatatggtcgaaaacaGCTCATTTG
GGACGGCTATTTTTATTGATGAAATGTTACTAGcgttaatttttccacttttgtattatattgatttgtcttgtatataa
aaCTAGGCATCAGATGATGTTGACGATGCCCTGCtgattgtatttctgaaggGCCAACatgtgccggtagtccggactca
ataTTTACTTGTGTTGGTAATCTTgacaggtggaatcactggttataaaaaccagtgcagacaaaTCGGAATTTTTAGCA
ATCCCAAGCTGGACTCTCTCCTCGAaggattgatcggattgcaCCACCCCCCACGAGCAGTGGAACAGTCAGCCCGGACG
CAGAGCAACAAACTAGAGATGTCATCATCCAGTGGTGGATCGCCCAGCAGAGTCCGACGCAAAATCCGACACAATATCCG
ACTAAATATCTCTCTCCGTTTGGAAGTAATTcattttggccacaaaaaggtACCTTTCAGCCTATAGTGCGTCCTTATGG
CCTTCGTTCCGTCttgaggggggaggagttatCGGTGACGGCACAAGATGGCCTGTCATCATGATTAGTCATTAGGCATT
CGGGGAGTGCAGACGTGTTTCGTGCTGCTCTCCAACTAATGTAAAATTAACATCACAAAATCagtgaaattaaaatgcaa
aacaaaactcGTGAGCAACGTCAACGTGAACAAGTCGAGCGTAAGCTCtcttcaataaaaaaaaacgcgtATTTCTCGTT
CGTTTCTACGGAAACGCTCAAGCCCTCCAAGCGCATTTGGAGCGAAGATTGCGCTTCCCCAATGCCgcaaccaacaacaa
attacACACAAACTTCGTTAACCATTGTAGGCAAGCCTACTCTCGTAAGCCTAGTAACTACCAGCACGGTTGCCTCTCTC
ACAACTGCAATCGTATAGACAATAACCGCAACAGTCTCCTCAACTCAAACGATTCAGTCAACGACCTCACTGACTTTTGC
ATTACACGCAAAACAATTAACAGCTACAATTACCGATTTACGTGAGTCAAAGAGCAATCCAAGTGGCCGTCCGAATTCGG
TCATGCAGACTGGTATGGATCGTACGTTTTTGTAAGACGTAAATGGAGTCTGCAACACACAACAGTTAACAGagccaaaa
taaattgtggtaaaACTACTactataaaaacaataataaaacaataaaaacatcTTTCCATTGCACATGGAAACATTGCA
GAAAACGCAAGCGAAACTAAAGCCTCTCAAAAACCAAAGCCTCCACCAATATAAATCCGAGAGATTATTACGAACTCACT
GGTTAATAAAATAGTTTAGCTTATCGGAAATAATAATTTGCACGTTATACCTCTAAGAAGAGGAAAAATTCAAGAAACTA
AGCTTCAGGTAAAAGGTAAGTTTTTAGGTAAACCGAGGACCGGTTACATGCGGTTTCGAAGTTTTTAAACGTAAACGGCA
AAAAATATTACACGTACCAACTCAAAAGCAGTAAAGGGCTGCAAGTGGTACTAAAAGGCATTGGGCCTGATGTCACTGAA
GTTGCGAATGCACTTCACGAAAAGGGCTTTAAATTTAAGTCGGATagaacgcagccatcatcctacagaccaataagtct
ttCATGCATCTCTAAGCTCTTTGAAAAATTACTCATCATTCGAATACAAGCACACCTGCAAACTCGTAACACAGTTCCAT
TGCATCAATTTGGATTCCGCAAAATCATGGAACAATTGAACGAATGAACAGAATAGCAACAGAGATCAGAACTTCTTTTG
AGCACATGGAATACTTCACAGCCGTATTTCTCGACGTcgcccaagcattcgacattCGACGAGTGTGGTTGAAGGGCCtg
atgtataaaataaaaacactccTTCCACCAAATACACACAAGCTGCTCGAATCTTATCttttcaaaagaaaatttgcTGT
AAGGTGCAATGCAAATACTTTCGAGGACCGTGTCCCTCAGGGTAGCGTTCTTGGTCCGACACTGTATTTCCTATACACAG
CTGACATCCCTATAAGTGATCGAACAACACTATAAACTTTTGCTGATGACACCCCAATTCTCAGCCGATCGAAATGCCAT
CTGCAAGCATCAGCGCACCTGGCTGCTCAGCTAACTATTGTTTATCAAGTGCAAGGTGCGGTTATAAAACACAGTTCTAA
AACCAATATGGACATATGGATGTCAACTATGGGGCAATGCATGGAACAGCAACATTGAAATAATACAAcgagcacaatca
aaaatCCTGCGAACAATAACTGGACAATAACAATAACTGAAATTGTCCAGCAGAAGGCTAAATACCTAAACCGACTTGCA
ACGCATCCAAATCAATTGACCAAATCACATATAGAAGTGAATAATCACTCGAGTTACCATGCCCAGCATTAACCCCCCTC
AACAACCATCTCCGCCTATGAAGCCCGCCCGGTAGGCGACATCAGCAAAGTGCCaacgctgtatatatatacagtttgtc
aagaaactgtttacacactgtgaaataagttgaatttttgactttaaagctaaaaataaagggttttttgcttaattaaa
cgcaatttttttataaaatataattaaacaatatttattttacttataaatcaaaaaacaaattaaaaatattaaatata
caagaaaataaacaacaaattccaagtttacacacttttgagactgtcaagaaactctttacacaaaacactaaatcgaa
gtttaaacctaaattttttaattattttattaaaattttaaaagttttggtatgtagtatgttccctattggctttagct
acaagttgaagcctttttttcatggattggacaagtttttgcaggtcatattcaaacgggatcttttcacactcttcgac
tattacagtcataagctgttgttgtgttttaagtccctttttgccaccttcttctttaagtaggtccacaaattttcaat
ggggttcagatcaggactccgagggggcgtatcgatcactttaccacagttattagggcgccaggtgcgtacattgcact
ctttatgtttctgatcatgtcctggtaaaacttaaaatttggcttgttgttgctaaccaGACTAATTTTTTCTacactgg
ccttcaaatttgttttttaacatttctagatattgcacggcatttattgtgctctcaattaaagctagttttcccactcc
acggctggtgatacagccccacaccatcagtgacatttttccaaattttatcgttggaatgatattttgtttttctagcg
cactcaacggtttgcgccatactctgcttggcccgtcgttataaaagagcatcatttttgtttcgtcacaaaatatgacg
tcatcccagtactcttccgcATGATCCATCATGCTCACGGCGAATTAATGACGCTTTTCCATATTGGCATCTGATAGCAA
AGGGTTTTTCCTTGCAaatcttgaagagtacctatggcgtaggatgacttggcgcacagtttcgtgtgacacagttAGGT
GACATTCTTCCCTGATATCCTGAGCAAGTGATCTGACCGAGATTCAGGGGTTCGCAATCACTTTTCGCATAATAAGGCGG
TCTACTCGCTTGTTAATTTTGgttttccgcccaccaccactcttagGTTCAAGCCTGCCCTCTTTTCCCGCAcgatttaa
aatattatagacggtcttacgggatacaggaaacatttatactaattctgaaaaagattttcccaactggtggttatagt
ttattaattgggtaacttcaaaagccaatctctttccaggcatttcattaaatttaataattcgctttaagcacgttAGA
TCaacaaaatttcacaagcaaagtgaaaaaattgcaatagaagcgttgtaaaaaggaatgcaaaagacaaaaataacgga
aaaatcgagttcgttctaagaaaaagagcaaaacaaagtgggaaaacaaaatgtgtaaagagtttcttgacactctcaaa
agtgtgtaaacttgaaatttgttgtttattttcttgtatatttgatatattgaatttgttttttaatttataagtaaaat
aaatattgtttaattatatttcataaaaaaatttcgtttaattaagcaaaaaacccttaattttgacctttaaagtcaaa
aattctacTTATTTCAcggtgtgtaaacagtttcttgacaaactgtatattGATCACGAGCTACCATGCCAGCATAGCCT
CGTCCCCCGCTACCTGAAACTCTGTTGCACCCGATGATGAAATCGgcatgaacacacacacacacacatattcacaCATA
CTGCGTGGTGGCGACGCTCTCGACGTTGAAATTAACATgaacctacacacacacatacacactgcgTAATCGCGACGTCC
TCGTCTAGACTCGCTATCTAGAACTAACGGGATCAAAAGCACTGCTGCTTGCCCGTGCGTATACATTAAGAATAAAGCTT
TCATCATTCTTGATCTTGACACCAAACCGAgcagttgatttatttaaagtggcaaatatatataacctACATATAAGTAC
ACAATAAAGTCATTATTGACTCCCATCACATCAGCCTGGGCAGCAACTAACTAAGAGTAGAGAAAGGAGGACCCCCGATC
CAACGGAGGCACCCGTAACTCTCGCGCCTCCAACGTAACGATTCACCTGCCCAGATCCCAAGACCTACTGCCATTTAGTA
CAACTTTATAATTAAGTGAGTGGATTAAGATTtgtaaacttattgttagtttcTATATACCtagagaagattcaataaaa
ttTCACCACCCCTAAAAAAACCTCTCCCCCGAAACCCCCACGAGCAGTGACCCATATATGGAAAGTTCAACCCGTACATA
GAGCAACAAACTAGGAAAGTCATCAACCAGGATTCAGAATTCGCAGCAGCAATAAATTGTACACTGTACACTATGCTAAT
CTGGAAGTATTTTGACAGATCCAGTTGATCAAGGAAAGACTCTtttcgatttaatttaaaacaaaaacctcaaAGAACTA
CCAGGATTGTAATTGCCACCCCTCGCAAGATGTTAGTCTTGCGCTTAAGTATACTAATTTGAAACGCCTCTCTCACAAAC
TTTAGaacatttttctattttagTATTTTCGATTTTAGTATTTTCCAATTTCAACCGACATACCAAgagaattttttatt
tctgcttCCCACTACAACTACCTGTTTTATAAAATTCTTACCAGGGGTTAGTGCACCTTcgtgttttttaatttttttat
taattcaaaatatatcaatatcGGTTATCAATTTATAGTGCTTCATGGAAGAGGTTAAGGAACACCCATACGTCTTAGAA
TGTGAAGCCGCTAAGCCACTGATCGTTGACACCTTTAAATTTATGTACGACCTGGACTTTTTGAATCCTCAGGCAGACGA
GGTATTGTTAATTTTTTCACTTTCTACCAATACAACactacatttttttatttaacccAAGCTTACCACTCCACCACTGG
CAATGCCAAGGCTACCGCACGAAGTCATCTTTGCCATAGGCGGCTGGAGCGGTGGCACCTCAAAAGGTTGCATCGAGACT
TATGACACGAGGGCAGATAGATGGGTAACCATTAACGCAGAGGATCCTGCTGGTCCCCGTGCGTATCATGGAACCGCAGT
GCTGGGTTTCAAAATATTCTCGATTGGCGGATATGATGGCGTAGAGTATTTCAACACATGCCGAGTTTTTGAcgcggtaa
aaaaaaaatggaacgAAATCGCACCGATGCATTGCAGGCGCTGCTACGTAAGTGTAACAGAGTTAAATGGAATGATATAT
GCAATCGGCGGCTACGACGGGCATAACCGGCTGAACACTGTGGAGCGGTATAATCCAAGGACCAACCAATGGTCCGTTAT
CCCACCAATGAACATGCAACGCTCTGATGCCAGCGCCTGTACTTTGCAAGAACGCATATATGCTACAGGGGGATTTAACG
GCCAGGAATGCCTAGACAGCGCCGAGTATTATGACCCTGTAACCAACGTTTGGACTAGAATACCTAACATGAATCATCGT
CGGTCTGGAGTGAGCTGCGTGGCCTTTAGAAACCAGCTTTACGTTATCGGCGGCTTTAACGGCACAGCGCGTCTATCTAC
CGGAGAACGCTTTGATCCGGACACGCAAACTTGGCACTTCATTCGTGAAATGAACCACTCCCGCAGTAACTTCGGGCTAG
AGATTATTGACGATATGATCTTCGCTATAGGCGGCTTTAACGGCGTCTCGACGATCTCTCATACGGAATGCTATGTAGCC
GAAACAGACGAATGGATGGAAGCCACAGATATGAATATTGTTCGTTCCGCCTTGTCTGCCAATAACATAGCTGGGCTTCC
AAACAAGCGAGACTATATACACAAAGAGCGGGATCGCCTGATGGAGGAGCGGCGTCAGCGTCTTATGGCAACCGCCATGG
CTCGGGAGAATGTAGGACACGGCAATGCCTCGCAGATGTTAGTGGAACACAATGACGGAGCCATGGACGACTACGAAAGT
CCTGATGAAGTAGATGAGACTGATGAGCAAGAGCAATCAGCACGCATAAGCCGGACTATACCACCCTCTGTAGGGCTTCC
AAACCCAGCAGTTGCTGCTGAAACGATACGAGATCAATCTCAATTGGTGTCCACTGCTCAACTTAATAGAGTAATGGAGG
ATCGCGGTATGGACAACAATAGGAGCAATCGTGTGCAACTGCGTAATCAACGCCATGGCTCGCATCATGAAATTCGTCGT
CGTACATAGGAGTTAGCGTCAAAATCTGGATCggataccaaaaaaaaacatattctTCATAAGAGTGCAGATAAAGCGTT
AGCGTGTGGCAAGATTTCTTCATCCTTATAAACCCACGTCCGTTaaacccatttttcgaaacATTTACacgaagaaaaaa
acacaagGTTAAGTGTGCTTTTGCCAATTTACCAAATTAACAATATAAGACTcggaaatttcaattttaaattaaattat
caagaAATTACACAATCAAAATAACTCAAGTTCACATCTAAATTTAAcgcaatattttaaataaagcaTTACTAATTTGC
AGAAAACCACTATGcacacaaaatattttattatttctttgttttcacCGTTAGCGATTTGATATATCTGACACCGAAAA
AGTATTGGTctgtaaaaaacaaaaaggtaaATGTCCGCCTATACTTTCTCCAATGACCGAAAATGATCTTGCTAAACATT
TAGGTTCGAGacatgaaaaaagaaacaaagggaaatgaaatgatttctTTCATTTGTGGCTGTGCAGCTAGAACAGGCTT
TTCCCAGGGCATAGTTTTCCCCGTGCCACACAGTTAGCAAGCATCGATAACTATCGACGTCTTACGACCGTACATACCTA
CGATTTCTAATAAGCATGTGGTGCGTTCCCTTGTTTAAGTAAACGTAAATATAATTATGGACTAATTCTAACATTGATTG
TCGTGTGCTTTTGGAATAGTCAAATTAGAATGTTTAGGAAGCCTCTAAGGTCTAGCAAACACCGTGGTGACTTTCCCCGC
AATTGGCGGTGCTTATGAAGACTGCACTACATGGACGTATTTACATGCATTGGGTTACCTAATCCTGAGGAGAAAAGACG
GGATGTGCGAACCAAACGTGAGTGTTTCTTGTATTTCCAACATACCTTTTGCGACCCAAATCTAGCGGCAGTTAAGCTGC
CCGACGACGACAATTCGGGCTCTCGGTTTACTCCGGCTTGTTTGACAAGATCGAGGTATGCTTTACAAACTATTAACAAG
AAGAAAACTAAGCTTTATTGAATTATATATTTCAGCCTCAGAAGGGTATCGGGTGACGGCCGTTGAAAACAGTCGACGTT
TCGGAATAGCCAAGAAATCTACGTGAGTCAAGGGAGTTTGCCCCGGAAGACTCCAACGAACGTGGCGCCCTGCGCTCAGC
TACTTATATACTTGGAACGGACTCACCGGCGGTATCGAGATCGCCTCAGGAAAGATGATGGATTGAGATCCTGACTCCAA
AATGCCTGGTGGACGGGTAAGTTCGCAATTCTGTAGCGGCGAGGTTAAGGGCGAACTTGCTCCaagtaatatatattttg
ccgAATGTCAATGTAAATTTACCCGAGGCTGTGTGTAATTTCACACacagataatttaatttgcttttaccaatattatc
tatttttaagcttaaattgaaattaattaaaatttcgaaTGATTGATCGTATTTAAGTTGATTGCCGATAGCTGAACTTC
ATTGGGCCTATGTTTAGGCTACGACACCGAATGAATTGGACCACTTACTTGCAGAGCGAAGAGCCCAACGCTAAGCCAAA
AGAAAGAGCTTGCAAGGCTAGCCTATGTGCTTCTTTGTGGCGTGGGGACTCACGGGAATGAAGTACATTactataaagaa
aaatatcagTTAATAAGgaacatttttatatgtaaGAACGACAAAAGTATAGTCGACCAAACATTGACTGGACCAGTTCT
TATAAAATTCACCCATTGCAAGGCGATAGTGGACAACGTACAATACGATGCTGTGGAGAGGCTTGGCACAGAATTGAAGT
CGGGTAAAAACGATTACGAACTGAGGATGgaggaaatgaaaacaaaaatacagatCAACAAGATACAGTGGGGAACCACG
ATTCATACAACAACGACTTACACGATGCTCGGCATACTATTGATAGTAGTATTCGTTGTGGCATGTGGCAaagaatataa
caatttttaCACCAGAGACTACACCACATGCACCCTTCACATCAACCATAGCTTCACCTGCTACGGTAGCAGCAACTTTA
TCCCCGCTGTGGACGGTAGTTCAGTCTGAgaggggaggagttaccgCCTCAGCATTCACCCTCGGTGGTCCCCGGCCAAA
GCCGCCTGAACAACCAGAGCTCTAGAGGGCACCAAGAAGTACTATGTTGCGGCCCACTTAAACGCTGAGACATAGTATCA
CTTACATTCGAAAAGCTGCATCGGCGATCACTTGAACGGTGAGTCTTTGTATCGTTTAGCACTAGAGACACTGAATCGAT
CCAAACATCGACGCTTAACGACTCCAAACGGCCCCTTGTACCAAACCAAACTGTAAAGTaagagaaagaaataaaaaaga
attcatTCAGACCTTTTTGTCTGGAAATCAACATCTCACTACTAACTCCCGAACCTACGCAAGGAGTAAACTCGTGTGCA
CGGCCGgcagccaaaaataaaactgaaaaaaaaagaaataagcGGTCAATATGTTCACGTACCCACTTTTGGGcgctttc
ggatttttttaaaatcatttattattatttacaagTCAGTAGGAATCGTTTAGTTCCTTATGAACTTAACCTAATGTGTA
GCCTAAAAGATTTTATGGATTCTGATTgattctcttctcttctcttctcttctcttctcttctcttctcttctcttctct
tctcttctcttctcttctcttctcttctcttctcttctcttctcttctcttctcttctcttctcttctcttcccttctct
tctcttctcttctcttctcttctcttctcttctcttctcttctcttctcttctcttctcttctcttctcttctcttctct
tctcttctcttctcttctcttctcttctcttctcttctcttctcttctcttctcttctcttctcttctcttctcttctct
tctcttctcttctcttctcttctcttctcttctcttctcttctcttctcttctcttctcttctcttctcttctcttctct
tctcttctcttctcttctcttctcttctcttctcttctcttctcttctcttctcttctcttctcttctcttctcttctct
tctcttctcttctcttctcttctcttctcttctcttctcttctcttctcttctcttctcttctcttctcttctcttctct
tctcttctcttctcttctcttctcttctcttctcttctcttctcttctcttctcttctcttctcttctcttctcttctct
tctcttctcttctcttctcttctcttctcttctcttctcttctcttctcttctcttctcttctcttctcttctcttctct
tctcttctcttctcttctcttctcttctcttctcttctcttctcttctcttctcttctcttctcttctcttctcttctct
tctcttctcttctcttctcttctcttctcttctcttctcttctcttctcttctcttctcttctcttctcttctcttctct
tctcttctcttctcttctcttctcttctcttctcttctcttctcttct
