# Supplementary material for: COGNATE: comparative gene annotation characterizer
Source: BMC Genomics. 2017 Jul 17;18:535. doi: 10.1186/s12864-017-3870-8 (PMC5513398; doi:10.1186/s12864-017-3870-8)
Supplement: Supplementary file 4 — The COGNATE package. This archive file contains the COGNATE package, including Perl scripts, Additional file 1: Parameter table, Readme, example data and output, and the GAL library. (ZIP 566 kb) [file 12864_2017_3870_MOESM4_ESM.zip › COGNATE_v1.0/COGNATE_Table_S1.csv]

Parameter	of	per	Representation / unit	Output file ID	Comment
Count	3n introns	assembly	#	ID(s): 01, 14	Introns with a length that is a multiple of 3
Count	3n+1 introns	assembly	#	ID(s): 01, 14	Introns with a length that is a multiple of 3 + 1 base
Count	3n+2 introns	assembly	#	ID(s): 01, 14	Introns with a length that is a multiple of 3 + 2 bases
GC content	assembly	assembly	%	ID(s): 01, 14	G and C nucleotide count / assembly size
GC content (without ambiguity)	assembly	assembly	%	ID(s): 01, 14	G and C nucleotide count / assembly size – NRYKMBDHV bases
Size	assembly	assembly	bp	ID(s): 01, 14	Added length of scaffolds
Size (without Ns)	assembly	assembly	bp	ID(s): 01, 14	Added length of scaffolds – total number of Ns
N content	assembly	assembly	%	ID(s): 01, 14	N count / assembly size
CpG o/e	assembly	assembly	ratio	ID(s): 01, 14	(CG dinucleotide count / assembly size) / (count of C bases / assembly size) * (count of G bases / assembly size)
CpG o/e (without Ns)	assembly	assembly	ratio	ID(s): 01, 14	(CG dinucleotide count / assembly size – Ns) / (count of C bases / assembly size – Ns) * (count of G bases / assembly size – Ns)
N50	assembly	assembly	bp	ID(s): 01, 14	Length of the smallest scaffold in the set that contains the fewest (largest) scaffolds whose combined length represents at least 50% of the assembly
L50	assembly	assembly	#	ID(s): 01, 14	Count of scaffolds in N50
N75	assembly	assembly	bp	ID(s): 01, 14	Length of the smallest scaffold in the set that contains the fewest (largest) scaffolds whose combined length represents at least 75% of the assembly
L75	assembly	assembly	#	ID(s): 01, 14	Count of scaffolds in N75
N90	assembly	assembly	bp	ID(s): 01, 14	Length of the smallest scaffold in the set that contains the fewest (largest) scaffolds whose combined length represents at least 90% of the assembly
L90	assembly	assembly	#	ID(s): 01, 14	Count of scaffolds in N90
L90[genes]	assembly	assembly	#	ID(s): 01, 14	Smallest possible count of scaffolds required to find 90% of the analyzed genes
Ratio	deviation from expected 3n intron number	assembly	ratio	ID(s): 01, 14	(Count of 3n introns – (count of introns / 3) / count of introns)
Ratio	excess 3n introns	assembly	ratio	ID(s): 01, 14	(Count of 3n introns – (count of 3n+1 introns + count of 3n+2 introns) / 2) / count of introns
Count	G and C bases	assembly	#	ID(s): 01, 14
Count	transcripts	annotation	#	ID(s): 01, 14
Count	analyzed types	annotation	#	ID(s): 01
Fraction	analyzed types	annotation	%	ID(s): 01
Length	CDSs	annotation	mean, median, standard deviation, minimum, maximum, sum	ID(s): 01
GC content	CDSs	annotation	mean, median, standard deviation, minimum, maximum	ID(s): 01
GC content (without ambiguity)	CDSs	annotation	mean, median, standard deviation, minimum, maximum	ID(s): 01
CpG o/e	CDSs	annotation	mean, median, standard deviation, minimum, maximum	ID(s): 01
Count	CDSs	scaffold	mean, median, standard deviation, minimum, maximum	ID(s): 01
Length (added)	CDSs	scaffold	mean, median, standard deviation, minimum, maximum	ID(s): 01
Coverage	CDSs	scaffold	mean, median, standard deviation, minimum, maximum	ID(s): 01	Added CDS length on scaffold / scaffold length
Length (added)	CDSs	transcript	mean, median, standard deviation, minimum, maximum	ID(s): 01
Length (median)	CDSs	transcript	mean, median, standard deviation, minimum, maximum	ID(s): 01
Length (mean)	CDSs	transcript	mean, median, standard deviation, minimum, maximum	ID(s): 01
GC content (median)	CDSs	transcript	mean, median, standard deviation, minimum, maximum	ID(s): 01
GC content (median, without ambiguity)	CDSs	transcript	mean, median, standard deviation, minimum, maximum	ID(s): 01
GC content (mean)	CDSs	transcript	mean, median, standard deviation, minimum, maximum	ID(s): 01
GC content (mean, without ambiguity)	CDSs	transcript	mean, median, standard deviation, minimum, maximum	ID(s): 01
CpG o/e (median)	CDSs	transcript	mean, median, standard deviation, minimum, maximum	ID(s): 01
Count	CDSs	transcript	mean, median, standard deviation, minimum, maximum	ID(s): 01
Coverage	CDSs	transcript	mean, median, standard deviation, minimum, maximum	ID(s): 01	Added CDS length on transcript / genomic transcript length
Density	CDSs	transcript	mean, median, standard deviation, minimum, maximum	ID(s): 01	CDS count on transcript / genomic transcript length
Length	exons	annotation	mean, median, standard deviation, minimum, maximum, sum	ID(s): 01	individual lengths
GC content	exons	annotation	mean, median, standard deviation, minimum, maximum	ID(s): 01
GC content (without ambiguity)	exons	annotation	mean, median, standard deviation, minimum, maximum	ID(s): 01
CpG o/e	exons	annotation	mean, median, standard deviation, minimum, maximum	ID(s): 01
Count	exons	scaffold	mean, median, standard deviation, minimum, maximum	ID(s): 01
Length (added)	exons	scaffold	mean, median, standard deviation, minimum, maximum	ID(s): 01
Coverage	exons	scaffold	mean, median, standard deviation, minimum, maximum	ID(s): 01	Added exon length on scaffold / scaffold length
Length (added)	exons	transcript	mean, median, standard deviation, minimum, maximum	ID(s): 01
Length (median)	exons	transcript	mean, median, standard deviation, minimum, maximum	ID(s): 01
Length (mean)	exons	transcript	mean, median, standard deviation, minimum, maximum	ID(s): 01
GC content (median)	exons	transcript	mean, median, standard deviation, minimum, maximum	ID(s): 01
GC content (median, without ambiguity)	exons	transcript	mean, median, standard deviation, minimum, maximum	ID(s): 01
GC content (mean)	exons	transcript	mean, median, standard deviation, minimum, maximum	ID(s): 01
GC content (mean, without ambiguity)	exons	transcript	mean, median, standard deviation, minimum, maximum	ID(s): 01
CpG o/e (median)	exons	transcript	mean, median, standard deviation, minimum, maximum	ID(s): 01
Count	exons	transcript	mean, median, standard deviation, minimum, maximum	ID(s): 01
Coverage	exons	transcript	mean, median, standard deviation, minimum, maximum	ID(s): 01	Added exon length on transcript / genomic transcript length
Density	exons	transcript	mean, median, standard deviation, minimum, maximum	ID(s): 01	Exon count on transcript / genomic transcript length
Length	introns	annotation	mean, median, standard deviation, minimum, maximum, sum	ID(s): 01	individual lengths
GC content	introns	annotation	mean, median, standard deviation, minimum, maximum	ID(s): 01
GC content (without ambiguity)	introns	annotation	mean, median, standard deviation, minimum, maximum	ID(s): 01
CpG o/e	introns	annotation	mean, median, standard deviation, minimum, maximum	ID(s): 01
Count	introns	scaffold	mean, median, standard deviation, minimum, maximum	ID(s): 01
Length (added)	introns	scaffold	mean, median, standard deviation, minimum, maximum	ID(s): 01
Coverage	introns	scaffold	mean, median, standard deviation, minimum, maximum	ID(s): 01	Added intron length on scaffold / scaffold length
Length (added)	introns	transcript	mean, median, standard deviation, minimum, maximum	ID(s): 01
Length (median)	introns	transcript	mean, median, standard deviation, minimum, maximum	ID(s): 01
Length (mean)	introns	transcript	mean, median, standard deviation, minimum, maximum	ID(s): 01
GC content (median)	introns	transcript	mean, median, standard deviation, minimum, maximum	ID(s): 01
GC content (median, without ambiguity)	introns	transcript	mean, median, standard deviation, minimum, maximum	ID(s): 01
GC content (mean)	introns	transcript	mean, median, standard deviation, minimum, maximum	ID(s): 01
GC content (mean, without ambiguity)	introns	transcript	mean, median, standard deviation, minimum, maximum	ID(s): 01
CpG o/e (median)	introns	transcript	mean, median, standard deviation, minimum, maximum	ID(s): 01
Count	introns	transcript	mean, median, standard deviation, minimum, maximum	ID(s): 01
Coverage	introns	transcript	mean, median, standard deviation, minimum, maximum	ID(s): 01	Added intron length on transcript / genomic transcript length
Density	introns	transcript	mean, median, standard deviation, minimum, maximum	ID(s): 01	Intron count on transcript / genomic transcript length
Length	protein	annotation	mean, median, standard deviation, minimum, maximum, sum	ID(s): 01	individual lengths
Count	single CDS gene	annotation	#	ID(s): 01
Count	single exon gene	annotation	#	ID(s): 01
CpG o/e	transcript	annotation	mean, median, standard deviation, minimum, maximum	ID(s): 01
Length (added)	transcript	scaffold	mean, median, standard deviation, minimum, maximum	ID(s): 01
Length	transcripts	annotation	mean, median, standard deviation, minimum, maximum, sum	ID(s): 01	individual, genomic lengths
GC content	transcripts	annotation	mean, median, standard deviation, minimum, maximum	ID(s): 01
GC content (without ambiguity)	transcripts	annotation	mean, median, standard deviation, minimum, maximum	ID(s): 01
Count	transcripts	scaffold	mean, median, standard deviation, minimum, maximum	ID(s): 01
Density	transcripts	scaffold	mean, median, standard deviation, minimum, maximum	ID(s): 01	Transcript count on scaffold / scaffold length
Coverage	transcripts	scaffold	mean, median, standard deviation, minimum, maximum	ID(s): 01	Added transcript length on scaffold / scaffold length
Count	types	annotation	#	ID(s): 01
Length	scaffold	scaffold	bp	ID(s): 02
Length (without Ns)	scaffold	scaffold	bp	ID(s): 02
GC content	scaffold	scaffold	%	ID(s): 02
GC content (without ambiguity)	scaffold	scaffold	%	ID(s): 02
Length (added)	transcript	scaffold	bp	ID(s): 03
Count	transcripts	scaffold	total count	ID(s): 03
Density	transcripts	scaffold	ratio	ID(s): 03
Coverage	transcripts	scaffold	ratio	ID(s): 03
Count	CDSs	scaffold	#	ID(s): 04
Length (added)	CDSs	scaffold	bp	ID(s): 04
Coverage	CDSs	scaffold	ratio	ID(s): 04
Density	CDSs	scaffold	ratio	ID(s): 04
Count	exons	scaffold	#	ID(s): 05
Length (added)	exons	scaffold	bp	ID(s): 05
Density	exons	scaffold	ratio	ID(s): 05
Coverage	exons	scaffold	ratio	ID(s): 05
Count	introns	scaffold	#	ID(s): 06
Length (added)	introns	scaffold	bp	ID(s): 06
Density	introns	scaffold	ratio	ID(s): 06
Coverage	introns	scaffold	ratio	ID(s): 06
Length	protein	transcript	aa	ID(s): 07
Length	transcript	transcript	bp	ID(s): 07
GC content	transcript	transcript	%	ID(s): 07
GC content (without ambiguity)	transcript	transcript	%	ID(s): 07
CpG o/e	transcript	transcript	ratio	ID(s): 07
Count	CDSs	transcript	#	ID(s): 08
Length (added)	CDSs	transcript	bp	ID(s): 08
Length (median)	CDSs	transcript	bp	ID(s): 08
Length (mean)	CDSs	transcript	bp	ID(s): 08
GC content (median)	CDSs	transcript	%	ID(s): 08
GC content (median, without ambiguity)	CDSs	transcript	%	ID(s): 08
GC content (mean)	CDSs	transcript	%	ID(s): 08
GC content (mean, without ambiguity)	CDSs	transcript	%	ID(s): 08
CpG o/e (median)	CDSs	transcript	ratio	ID(s): 08
Coverage	CDSs	transcript	ratio	ID(s): 08
Density	CDSs	transcript	ratio	ID(s): 08
Count	exons	transcript	#	ID(s): 09
Length (added)	exons	transcript	bp	ID(s): 09
Length (median)	exons	transcript	bp	ID(s): 09
Length (mean)	exons	transcript	bp	ID(s): 09
GC content (median)	exons	transcript	%	ID(s): 09
GC content (median, without ambiguity)	exons	transcript	%	ID(s): 09
GC content (mean)	exons	transcript	%	ID(s): 09
GC content (mean, without ambiguity)	exons	transcript	%	ID(s): 09
CpG o/e (median)	exons	transcript	ratio	ID(s): 09
Coverage	exons	transcript	ratio	ID(s): 09
Density	exons	transcript	ratio	ID(s): 09
Count	introns	transcript	#	ID(s): 10
Length (added)	introns	transcript	bp	ID(s): 10
Length (median)	introns	transcript	bp	ID(s): 10
Length (mean)	introns	transcript	bp	ID(s): 10
GC content (median)	introns	transcript	%	ID(s): 10
GC content (median, without ambiguity)	introns	transcript	%	ID(s): 10
GC content (mean)	introns	transcript	%	ID(s): 10
GC content (mean, without ambiguity)	introns	transcript	%	ID(s): 10
CpG o/e (median)	introns	transcript	ratio	ID(s): 10
Coverage	introns	transcript	ratio	ID(s): 10
Density	introns	transcript	ratio	ID(s): 10
Length	CDSs	CDSs	bp	ID(s): 11
GC content	CDSs	CDSs	%	ID(s): 11
GC content (without ambiguity)	CDSs	CDSs	%	ID(s): 11
CpG o/e	CDSs	CDSs	ratio	ID(s): 11
Length	exons	exons	bp	ID(s): 12
GC content	exons	exons	%	ID(s): 12
GC content (without ambiguity)	exons	exons	%	ID(s): 12
CpG o/e	exons	exons	ratio	ID(s): 12
Length	introns	introns	bp	ID(s): 13
GC content	introns	introns	%	ID(s): 13
GC content (without ambiguity)	introns	introns	%	ID(s): 13
CpG o/e	introns	introns	ratio	ID(s): 13
Count	CDSs	annotation	#	ID(s): 14
Count	exons	annotation	#	ID(s): 14
Count	introns	annotation	#	ID(s): 14
Count	scaffolds	assembly	#	ID(s): 14
Count (mean)	CDSs	scaffold	#	ID(s): 15
Length (added, mean)	CDSs	scaffold	bp	ID(s): 15
Coverage (mean)	CDSs	scaffold	ratio	ID(s): 15
Density (mean)	CDSs	scaffold	ratio	ID(s): 15
Count (mean)	exons	scaffold	#	ID(s): 15
Length (added, mean)	exons	scaffold	bp	ID(s): 15
Coverage (mean)	exons	scaffold	ratio	ID(s): 15
Density (mean)	exons	scaffold	ratio	ID(s): 15
Count (mean)	introns	scaffold	#	ID(s): 15
Length (added, mean)	introns	scaffold	bp	ID(s): 15
Coverage (mean)	introns	scaffold	ratio	ID(s): 15
Density (mean)	introns	scaffold	ratio	ID(s): 15
Length (mean)	scaffold	assembly	bp	ID(s): 15
Length (mean, without Ns)	scaffold	assembly	bp	ID(s): 15
GC content (mean)	scaffold	assembly	%	ID(s): 15
GC content (mean, without ambiguity)	scaffold	assembly	%	ID(s): 15
Length (added, mean)	transcript	scaffold	bp	ID(s): 15
Coverage (mean)	transcript	scaffold	ratio	ID(s): 15
Density (mean)	transcript	scaffold	ratio	ID(s): 15
Count (mean)	transcripts	scaffold	#	ID(s): 15
Count (median)	CDSs	scaffold	#	ID(s): 16
Length (added, median)	CDSs	scaffold	bp	ID(s): 16
Coverage (median)	CDSs	scaffold	ratio	ID(s): 16
Density (median)	CDSs	scaffold	ratio	ID(s): 16
Count (median)	exons	scaffold	#	ID(s): 16
Length (added, median)	exons	scaffold	bp	ID(s): 16
Coverage (median)	exons	scaffold	ratio	ID(s): 16
Density (median)	exons	scaffold	ratio	ID(s): 16
Count (median)	introns	scaffold	#	ID(s): 16
Length (added, median)	introns	scaffold	bp	ID(s): 16
Coverage (median)	introns	scaffold	ratio	ID(s): 16
Density (median)	introns	scaffold	ratio	ID(s): 16
Length (added, median)	transcript	scaffold	bp	ID(s): 16
Coverage (median)	transcript	scaffold	ratio	ID(s): 16
Density (median)	transcript	scaffold	ratio	ID(s): 16
Count (median)	transcripts	scaffold	#	ID(s): 16
Length (mean)	CDSs	annotation	bp	ID(s): 17
GC content (mean)	CDSs	annotation	%	ID(s): 17
GC content (mean, without ambiguity)	CDSs	annotation	%	ID(s): 17
Count (mean)	CDSs	transcript	#	ID(s): 17
Length (added, mean)	CDSs	transcript	bp	ID(s): 17
Length (mean of medians)	CDSs	transcript	bp	ID(s): 17
GC content (mean of medians)	CDSs	transcript	%	ID(s): 17
GC content (mean of medians, without ambiguity)	CDSs	transcript	%	ID(s): 17
CpG o/e (mean of medians)	CDSs	transcript	ratio	ID(s): 17
Coverage (mean)	CDSs	transcript	ratio	ID(s): 17
Density (mean)	CDSs	transcript	ratio	ID(s): 17
Length (mean)	exons	annotation	bp	ID(s): 17
GC content (mean)	exons	annotation	%	ID(s): 17
GC content (mean, without ambiguity)	exons	annotation	%	ID(s): 17
Count (mean)	exons	transcript	#	ID(s): 17
Length (added, mean)	exons	transcript	bp	ID(s): 17
Length (mean of medians)	exons	transcript	bp	ID(s): 17
GC content (mean of medians)	exons	transcript	%	ID(s): 17
GC content (mean of medians, without ambiguity)	exons	transcript	%	ID(s): 17
CpG o/e (mean of medians)	exons	transcript	ratio	ID(s): 17
Coverage (mean)	exons	transcript	ratio	ID(s): 17
Density (mean)	exons	transcript	ratio	ID(s): 17
Length (mean)	introns	annotation	bp	ID(s): 17
GC content (mean)	introns	annotation	%	ID(s): 17
GC content (mean, without ambiguity)	introns	annotation	%	ID(s): 17
Count (mean)	introns	transcript	#	ID(s): 17
Length (added, mean)	introns	transcript	bp	ID(s): 17
Length (mean of medians)	introns	transcript	bp	ID(s): 17
GC content (mean of medians)	introns	transcript	%	ID(s): 17
GC content (mean of medians, without ambiguity)	introns	transcript	%	ID(s): 17
CpG o/e (mean of medians)	introns	transcript	ratio	ID(s): 17
Coverage (mean)	introns	transcript	ratio	ID(s): 17
Density (mean)	introns	transcript	ratio	ID(s): 17
Length (mean)	protein	annotation	aa	ID(s): 17
Length (genomic, mean)	transcript	annotation	bp	ID(s): 17
GC content (mean)	transcript	annotation	%	ID(s): 17
GC content (mean, without ambiguity)	transcript	annotation	%	ID(s): 17
CpG o/e (mean)	transcript	annotation	ratio	ID(s): 17
Length (median)	CDSs	annotation	bp	ID(s): 18
GC content (median)	CDSs	annotation	%	ID(s): 18
GC content (median, without ambiguity)	CDSs	annotation	%	ID(s): 18
Count (median)	CDSs	transcript	#	ID(s): 18
Length (added, median)	CDSs	transcript	bp	ID(s): 18
Length (median of medians)	CDSs	transcript	bp	ID(s): 18
GC content (median of medians)	CDSs	transcript	%	ID(s): 18
GC content (median of medians, without ambiguity)	CDSs	transcript	%	ID(s): 18
CpG o/e (median of medians)	CDSs	transcript	ratio	ID(s): 18
Coverage (median)	CDSs	transcript	ratio	ID(s): 18
Density (median)	CDSs	transcript	ratio	ID(s): 18
Length (median)	exons	annotation	bp	ID(s): 18
GC content (median)	exons	annotation	%	ID(s): 18
GC content (median, without ambiguity)	exons	annotation	%	ID(s): 18
Count (median)	exons	transcript	#	ID(s): 18
Length (added, median)	exons	transcript	bp	ID(s): 18
Length (median of medians)	exons	transcript	bp	ID(s): 18
GC content (median of medians)	exons	transcript	%	ID(s): 18
GC content (median of medians, without ambiguity)	exons	transcript	%	ID(s): 18
CpG o/e (median of medians)	exons	transcript	ratio	ID(s): 18
Coverage (median)	exons	transcript	ratio	ID(s): 18
Density (median)	exons	transcript	ratio	ID(s): 18
Length (median)	introns	annotation	bp	ID(s): 18
GC content (median)	introns	annotation	%	ID(s): 18
GC content (median, without ambiguity)	introns	annotation	%	ID(s): 18
Count (median)	introns	transcript	#	ID(s): 18
Length (added, median)	introns	transcript	bp	ID(s): 18
Length (median of medians)	introns	transcript	bp	ID(s): 18
GC content (median of medians)	introns	transcript	%	ID(s): 18
GC content (median of medians, without ambiguity)	introns	transcript	%	ID(s): 18
CpG o/e (median of medians)	introns	transcript	ratio	ID(s): 18
Coverage (median)	introns	transcript	ratio	ID(s): 18
Density (median)	introns	transcript	ratio	ID(s): 18
Length (median)	protein	annotation	aa	ID(s): 18
Length (genomic, median)	transcript	annotation	bp	ID(s): 18
GC content (median)	transcript	annotation	%	ID(s): 18
GC content (median, without ambiguity)	transcript	annotation	%	ID(s): 18
CpG o/e (median)	transcript	annotation	ratio	ID(s): 18
Size	assembly	assembly	Mb	ID(s): 19
Size	assembly	assembly	%	ID(s): 19
Size	CDSs	annotation	Mb	ID(s): 19	Total added length of all CDSs (of one transcript per gene)
Size	CDSs	annotation	%	ID(s): 19	Total added length of all CDSs (of one transcript per gene) relative to assembly size
Size	introns	annotation	Mb	ID(s): 19	Total added length of all introns (of one transcript per gene)
Size	introns	annotation	%	ID(s): 19	Total added length of all introns (of one transcript per gene) relative to assembly size
