# Supplementary material for: COGNATE: comparative gene annotation characterizer
Source: BMC Genomics. 2017 Jul 17;18:535. doi: 10.1186/s12864-017-3870-8 (PMC5513398; doi:10.1186/s12864-017-3870-8)
Supplement: Supplementary file 4 — The COGNATE package. This archive file contains the COGNATE package, including Perl scripts, Additional file 1: Parameter table, Readme, example data and output, and the GAL library. (ZIP 566 kb) [file 12864_2017_3870_MOESM4_ESM.zip › COGNATE_v1.0/ChangeLog~]

ACPP - Annotation Characterization and Plot Preparation
ACPP v1.6	September 2016
Contact:	j.wilbrandt@zfmk.de


   1.6
	- Minor phrasing changes
	- GAL lib included in distribution (adaption of use lib)
   
   1.5
        - Minor error catching changes

   1.4
        - Checking: valid nucleotide fasta? Gff ok / region IDs and headers match?
        - Error catching
        - Option to give OUT_NAME, default naming if not specified
        - Option to not produce bash command file
        - option to not produce sorted histo file for transcripts
        - Added single exon/CDS gene count
        - Option to choose longest/shortest/middle transcript
        - Added GC content without NRYKMBDHV (only with ATGCW(AT)S(GC)) = noAm
        - Medians and means for every measure (enhance comparability to published results) -> enlarged output files!
        - Added sorted_scaff_histo output file (+ error fixing)
        TODO chromosome/contig?

   1.3
        - Adapted fasta headers of analyzed_transcripts.fa to match requirements of orthAgogue
        - FIXME 3: what about overlapping genes in the annotation?

   1.2
        - Added batch_bash-commands.txt as output (only BUSCO)

   1.1
        - Minor edits
        - FIXME 2: ability to process gffs without "gene" annotations (only transcript)?

   1.0
        - Solved problems with summary of NCBI gffs
        - Write summary line to batch file if desired
        - Output protein seqs of analyzed transcripts
