# Supplementary material for: COGNATE: comparative gene annotation characterizer
Source: BMC Genomics. 2017 Jul 17;18:535. doi: 10.1186/s12864-017-3870-8 (PMC5513398; doi:10.1186/s12864-017-3870-8)
Supplement: Supplementary file 4 — The COGNATE package. This archive file contains the COGNATE package, including Perl scripts, Additional file 1: Parameter table, Readme, example data and output, and the GAL library. (ZIP 566 kb) [file 12864_2017_3870_MOESM4_ESM.zip › COGNATE_v1.0/POD]

COGNATE_V1.0(1)                                     User Contributed Perl Documentation                                    COGNATE_V1.0(1)


COGNATE - COmparative GeNe AnnoTation charactErizator
INTRODUCTION
        This tool takes a genome's .gff (annotation of protein-coding genes) and corresponding .fa file
        (usually a genome assembly as nucleotide sequences) to produce a
        concise overview (summary), lists of measured variables, and a component size overview.
        The output includes data and summary statistics for counts, lengths,
        GC contents, CpGo/e ratio, etc.

        Uses GAL by Barry Moore; written by Jeanne Wilbrandt
        2016-06
        GAL is available here: https://github.com/The-Sequence-Ontology/GAL

SYNOPSIS
        perl COGNATE_x.pl --gff /PATH/feature.gff3 --fasta /PATH/genome.fasta [--name OUT_NAME --batch BATCH_NAME] [OPTIONS]
        or
        perl COGNATE_x.pl --input my_COGNATE.input [--batch BATCH_NAME] [OPTIONS]

        Paths have to be absolute.

        By default, the validity of the given fasta (DNA, only IUPAC characters) and gff
        file (gff3, all in order) is tested, as well as that all seqIDs of the fasta appear
        in field 1 of the gff (seq name). This can be switched off with --no_filecheck (-f).

        It is sensible to give OUT_NAME as some sort of species/genome code. If no --name is
        given, a default will be generated (genome_#). Not recommended.

        The option --batch allows to write output of multiple analyzed annotations into one file.
        The set of analyzed annotations/assemblies needs a name (BATCH_NAME).

INSTALLATION
        COGNATE requires no installation. GAL libraries have to be in the same directory as the script.

OPTIONS
   Required input options
       --input /PATH/COGNATE.input
                    gives COGNATE a COGNATE.input file, which contains names, gff and fasta files for each to be analyzed genome.
                    Mutually exclusive option with --gff and --fasta.

       --fasta /PATH/genome.fasta
                    gives COGNATE one fasta file as input. Requires that also --gff is given.
                    Mutually exclusive option with --input.

       --gff /PATH/annotation.gff3
                    gives COGNATE one gff3 file as input. Requires that also --fasta is given.
                    Mutually exclusive option with --input.

   Other options
       -n|--name STRING
                    name of the genome/species, used in dir/file naming. If not specified, a default will be set (genome_#)

       -b|--batch STRING
                    write summary lines to BATCH_NAME output files

       -w|--workingdir
                    determine working directory

       -o|--overwrite
                    overwrite existing COGNATE directories (for OUT_NAME), no questions asked.

       -f|--no_filecheck
                    switch off validity check of input files

       -l|--transcript_length INT
                    evaluate only the longest (max, default), shortest (min) or median (med) transcript.
                    If there are several transcripts fulfilling the criterion, the first matching one is kept.

       -t|--count_table
                    switch on the overview table (printed in STDOUT)

       --print LIST
                    tells COGNATE which files to print (default: all).
                    LIST has to be a list of numbers, separated by comma, without white-spaces, where
                    the numbers are indices of output files (0 - 20).
                    Mutually exclusive with --dont_print.

       --dont_print LIST
                    tells COGNATE which files not to print.
                    LIST has to be a list of numbers, separated by comma, without white-spaces, where
                    the numbers are indices of output files (0 - 20).
                    Mutually exclusive with --print.

       -h|--help
                    print help

   INPUT
        An input file for COGNATE should follow this format:
        >>
        # # Indicates a comment line, line will be ignored.
        # example_COGNATE.input (file name)
        # NAME         GFF3                    FASTA
        species_1      /PATH/annotation_1.gff3 /PATH/genome_1.fa
        genome_b       /PATH/annotation_b.gff3 /home/user/Desktop/genome_b.fa
        <<
        Lines in this file contain three fields, separated by tabs.
        Names should not include white-spaces.

   OUTPUT
        Of most parameters both mean and median are given. The mean is often inappropriate due to non-normal distribution
        of data. Thus, for comparisons, the median is recommended.

        Find the indices needed for --print / --dont_print in the lists below.

        COGNATE will produce a directory (COGNATE_NAME) in the working directory, containing the following files:
        00     COGNATE_NAME_00_analyzed_transcripts.fa (contains protein sequences of all analyzed transcripts)
        01     COGNATE_NAME_01_summary.tsv
        02     COGNATE_NAME_02_scaffold_general.tsv
        03     COGNATE_NAME_03_scaffold_transcripts.tsv
        04     COGNATE_NAME_04_scaffold_CDSs.tsv
        05     COGNATE_NAME_05_scaffold_exons.tsv
        06     COGNATE_NAME_06_scaffold_introns.tsv
        07     COGNATE_NAME_07_transcript_general.tsv
        08     COGNATE_NAME_08_transcript_CDSs.tsv
        09     COGNATE_NAME_09_transcript_exons.tsv
        10     COGNATE_NAME_10_transcript_introns.tsv
        11     COGNATE_NAME_11_CDSs.tsv
        12     COGNATE_NAME_12_exons.tsv
        13     COGNATE_NAME_13_introns.tsv


        ONLY if BATCH_NAME is set (--batch):
        In the working directory, the following files will be produced (not affected by --overwrite):
        14     COGNATE_NAME_14_batch_general.tsv
        15     COGNATE_NAME_15_batch_scaffold-means.tsv
        16     COGNATE_NAME_16_batch_scaffold-medians.tsv
        17     COGNATE_NAME_17_batch_transcript-means.tsv
        18     COGNATE_NAME_18_batch_transcript-medians.tsv
        19     COGNATE_NAME_19_batch_component_sizes.tsv
        20     COGNATE_NAME_20_batch_bash-commands.txt

VERSIONS
   1.0
NOTES
   Transcript features
        The term 'transcript' instead of 'mRNA' is used in descriptions, as it is more
        inclusive (exons, CDSs, introns still contained).
        Technically, mRNAs are annotated if UTR annotation is given.

        This tool only evaluates one transcript per gene, thus no isoforms although
        they are given in NCBI gffs. The user may choose whether the
        longest (= max, default), shortest (= min) or median (=mid) transcript
        shall be analyzed.

   Protein length
        Protein length is calculated without stop codon (*).

   GC content
        For GC content, two types are calculated: total (gc/length) and (non-)ambiguity (gcs/length-NRYKMBDHV) [noAm].
        The latter GC content is not dependent on assembly quality. Both types include softmasked sequences.

SUBROUTINES
   set_print_files
        Usage   : @print_file = set_print_files(\@print, \@dont_print);
        Function: Takes user input which files tp print and which not, stores in array for late ruse by tool (file switches).
        Returns : @print_file (0 or 1 for each file)
        Args    : References of print and dont_print options

   get_input_data
        Usage   : %input = get_input_data($input_file);
        Function: Checks and slurps COGNATE.input file, assigns input linewise to
                               storage hash %input (name => $feature_file, $fasta_file).
        Returns : %input
        Args    : $input_file

   set_outname
        Usage   : $out_name = set_outname($out_name);
        Function: Checks whether given $out_name is defined and if so, whether it is white space-free.
                               If $out_name is not defined (-n was not used), a default name (genome_#) will be set
                               and automatically incremented for the next call.
        Returns : $out_name
        Args    : $out_name

   assign_files
        Usage   : ($feature_file, $fasta_file) = assign_files(@file_list);
        Function: Checks which file is a gff and which is a fasta (throws error if given files do not
                               include one gff and one fasta) and assigns them to the respective variables.
                               Checks whether paths are absolute (required by GAL) and whether files exist.
        Returns : path and name of gff and fasta files (input)
        Args    : @file_list

   goto_workingdir
        Usage   : goto_workingdir($workingdir);
        Function: Checks whether given path (working dir) is an existing directory. If yes,
                               changes to it.
        Returns : -
        Args    : /PATH/

   remove_dir
        Usage   : remove_dir($out_name, $def_overwrite);
        Function: Checks whether output directory for given $out_name already exists and, depending on
                               the user's choice, deletes this directory or not.

   goto_outputdir
        Usage   : goto_outputdir($out_name);
        Function: Creates directory (COGNATE_$out_name) and changes to it.
        Returns : -
        Args    : $out_name

   open_FH
        Usage   : open_FH($out_name, $file_name, $wa, $suffix);
        Function: Open file handle for file '$outname_$file_name.$suffix' to write ($wa = '>') or append ('>>').
        Returns : $filehandle
        Args    : $out_name, file_name, write or append operator, file suffix

   fasta_validity
        Usage   : \%headers = fasta_validity($fasta_file);
        Function: Checks whether given fasta is DNA, containing only IUPAC
                               characters. Uses slurp_fasta.
        Returns : \%headers (header => 0; shortened headers, only first part of header until whitespace)
        Args    : /PATH/file.fa

   gff_validity
        Usage   : gff_validity($gff_file);
        Function: Checks whether given gff is gff3 format (only very basic check, for full validation use your
                               favorite gff3_validator (e.g. from GAL), checks whether headers/region IDs of gff and fasta
                               match. Uses slurp_file.
        Returns : -
        Args    : /PATH/file.gff

   slurp_fasta
        Usage   : $sequence_ofREF, $headersREF = slurp_fasta($fastafile);
        Function: Slurps a given fasta file (uses slurp_file), identifies headers
                               and sequences (also across line breaks, then seq is concatenated),
                               puts them in a hash and stores headers separately.
        Returns : \%sequence_of, \@headers
        Args    : /PATH/file.fa

   slurp_file
        Usage   : @file_lines = slurp_file($file);
        Function: Returns array of lines in a given (incl PATH) file
        Returns : @file_lines
        Args    : /PATH/file

   assembly_NL
        Usage   : ($N, $L) = assembly_NL($lengths_REF, $goal);
        Function: Calculates N and L values for the given list of lenghts. Lengths must be sorted from
                               high to low values. The N50/75/90 is the length for which the collection of all

   get_or_make_ID
        Usage   : ($feature_id, $id_suffix) = get_or_make_ID($transcript_id, $feature, $name, $id_suffix);
        Function: Retrieves feature (CDS or exon) ID from GFF or, if not given there, assigns an ID
                               using the given suffix (raised afterwards, so every features gets a unique ID:
                               transcriptID_feat_suffix)
        Returns : $feature_id and suffix
        Args    : transcript ID, feature (CDS or exon), name of the feature (CDS or Exon), id_suffix

   get_lengths_and_GCs
        Usage   : ($feature_length, $feature_gc, $feature_gc_noam) = get_lengths_and_GCs($feature);
        Function: Retrieves length and GC content (with and without ambiguity) for a given feature.
        Returns : Length, GC content in %, GC content without ambiguity in %
        Args    : Feature (CDS, exon, or intron)

   sum_def
        Usage   : $sum = sum_def(@array);
        Function: Sums up values of array, removes undef values first. Uses
                               List::Util::sum.
        Returns : $sum
        Args    : @array of integers

   my_mean
        Usage   : $mean = my_mean(\@array);
        Function: Gives mean of values of array, removes undef values first. Uses
                               List::Util::mean.
        Returns : $mean
        Args    : @array of integers

   my_median
        Usage   : $median = my_median(@array);
        Function: Gives median of values of array, removes undef values first. Uses
                               List::Util::median.
        Returns : $median
        Args    : @array of integers

   print_stats
        Usage   : print_stats($out_FH, 'Intron', \@array);
        Function: Prints mean, median, variance, stddev, min, and max of a list
                               of values for a given element in tab-style. Uses Statistics::Basic.
        Returns : nothing
        Args    : $out_FH, ELEMENT_NAME, $array_REF

   transpose
        Usage   : @array_of_arrays_transposed = transpose($array_of_arrays_REF);
        Function: Transposes an array of array, i.e., rows are now columns and vice versa.
        Returns : Transposed AoA
        Args    : $array_of_arrays_REF

   transpose_sort_transpose
        Usage   : @array_of_arrays_transposed = transpose_sort_transpose($array_of_arrays_REF);
        Function: Transposes an array of array, i.e., rows are now columns and vice versa. Sorts
                               columns decreasingly, retransposes AoA.
                               EXPERIMENTAL...
        Returns : Transposed AoA
        Args    : $array_of_arrays_REF

   choose_transcript
        Usage   : $transcript = choose_transcript($transcript_choice, $transcripts);
        Function: Returns a single transcript from the list of transcripts of one gene ($transcripts), depending
                  on the user's choice: either longest, shortest, or median length
        Returns : $transcript (GAL object)
        Args    : $transcript_choice (max|min|mid), $transcripts (GAL object, all transcripts of a gene)

   print_batch_data
        Usage   : print_batch_data($FH, $type, $data_REF, @indices);
        Function: Prints mean or median (type) of each column of the given index list
                               from data_REF, into a tab separated line.
        Returns : -
        Args    : filehandle, 'mean' or 'median', reference to array of arrays (data columns),
                               start index, end index

   calculate_CpG_oe
        Usage   : my $CpG_oe = calculate_CpG_oe($sequence);
        Function: Calculates the normalized CpG dinucleotide content [CpG observed/expected (o/e)] for
                               the given sequence.
        Returns : $CpG_oe (floating integer)
        Args    : sequence of nucleotides

CONFIGURATION AND ENVIRONMENT
DEPENDENCIES
        COGNATE uses the following perl modules:
        5.010 strict warnings
        Getopt::Long Data::Dumper
        FindBin FindBin::RealBin File::Path Cwd
        Bio::DB::Fasta
        Number::Format List::Util Statistics::Basic
        GAL::Annotation
        GAL::List

        (Some) Modules in GAL/lib use the following further modules:

        Carp DBD::SQLite DBI Scalar::Util
        Set::IntSpan::Fast Statistics::Descriptive Text::RecordParser
        FileHandle IO::Prompt List::MoreUtils
        TAP::Harness Test::More Test::Pod::Coverage URI::Escape
        XML::LibXML::Reader

INCOMPATIBILITIES
        None reported.

BUGS AND LIMITATIONS
        No bugs have been reported, although there certainly are some.

        Please report any bugs or feature requests to <j.wilbrandt@zfmk.de>

AUTHOR
        Jeanne Wilbrandt  <j.wilbrandt@zfmk.de>

LICENSE AND COPYRIGHT
        This module is free software; you can redistribute it and/or
        modify it under the same terms as Perl itself (GPLv3).

DISCLAIMER OF WARRANTY
        BECAUSE THIS SOFTWARE IS LICENSED FREE OF CHARGE, THERE IS NO WARRANTY
        FOR THE SOFTWARE, TO THE EXTENT PERMITTED BY APPLICABLE LAW. EXCEPT WHEN
        OTHERWISE STATED IN WRITING THE COPYRIGHT HOLDERS AND/OR OTHER PARTIES
        PROVIDE THE SOFTWARE "AS IS" WITHOUT WARRANTY OF ANY KIND, EITHER
        EXPRESSED OR IMPLIED, INCLUDING, BUT NOT LIMITED TO, THE IMPLIED
        WARRANTIES OF MERCHANTABILITY AND FITNESS FOR A PARTICULAR PURPOSE. THE
        ENTIRE RISK AS TO THE QUALITY AND PERFORMANCE OF THE SOFTWARE IS WITH
        YOU. SHOULD THE SOFTWARE PROVE DEFECTIVE, YOU ASSUME THE COST OF ALL
        NECESSARY SERVICING, REPAIR, OR CORRECTION.

        IN NO EVENT UNLESS REQUIRED BY APPLICABLE LAW OR AGREED TO IN WRITING
        WILL ANY COPYRIGHT HOLDER, OR ANY OTHER PARTY WHO MAY MODIFY AND/OR
        REDISTRIBUTE THE SOFTWARE AS PERMITTED BY THE ABOVE LICENCE, BE
        LIABLE TO YOU FOR DAMAGES, INCLUDING ANY GENERAL, SPECIAL, INCIDENTAL,
        OR CONSEQUENTIAL DAMAGES ARISING OUT OF THE USE OR INABILITY TO USE
        THE SOFTWARE (INCLUDING BUT NOT LIMITED TO LOSS OF DATA OR DATA BEING
        RENDERED INACCURATE OR LOSSES SUSTAINED BY YOU OR THIRD PARTIES OR A
        FAILURE OF THE SOFTWARE TO OPERATE WITH ANY OTHER SOFTWARE), EVEN IF
        SUCH HOLDER OR OTHER PARTY HAS BEEN ADVISED OF THE POSSIBILITY OF
        SUCH DAMAGES.


perl v5.14.2                                                    2017-03-30                                                 COGNATE_V1.0(1)
